# Supplementary material for: Preliminary validation of a Urinary Symptom Questionnaire for individuals with Neuropathic Bladder using Intermittent Catheterization (USQNB-IC): A patient-centered patient reported outcome
Source: PLoS One. 2018 Jul 10;13(7):e0197568. doi: 10.1371/journal.pone.0197568 (PMC6038997; doi:10.1371/journal.pone.0197568)
Supplement: S1 Data — (CSV) [file pone.0197568.s001.csv]

RespondentID	sex	sum.endorsed	reuse.caths	Age	Group	Yearssinceinjury	complete	loi.recod	AbdominalBloating	AlteredSleepPatterns	BadsmellingUrine	BloodinUrine	BodyPositionPain	BowelPatternChanges	BurningonCatheterization	BurningonPassingUrine	CloudyUrine	DarkerUrine	Dizziness	Fatigue	Fever	GenerallynotFeelingWell	Headaches	IncreasedCatheterization	IncreasedFrequency	IncreasedIncontinence	IncreasedIrritability	IncreasedUrgency	IncreasedUrineLeakage	LossofAppetite	MuscleAches	Nausea	PaininAbdomen	PaininLegs	PaininLowerBack	ReducedUrineVolumeduringCatheterization	Rigor	AbdominalBloating_UTI	AlteredSleepPatterns_UTI	badsmellingUrine_UTI	bloodinyoururine_UTI	BodyPositionPain_UTI	BowelPatternChanges_UTI	BurningonCatheterization_UTI	BurningonPassingUrine_UTI	cloudy.urine_UTI	darker.urine_UTI	Dizziness_UTI	Fatigue_UTI
4055316960	0	16	0	28	1	10			0	1	1	1	1	1	0	0	1	0	0	1	0	0	0	0	1	1	1	0	1	0	1	0	1	0	1	1	1	0	1	3	2	2	1	0	0	2	0	0	2
4055503966	1	18	0	55	1	3			0	0	1	1	0	0	1	0	1	1	0	0	1	1	1	1	1	1	1	1	1	1	1	1	0	1	0	0	0	0	0	2	4	0	0	3	0	3	2	0	0
4055640470	0	13	0	57	1	5			0	1	0	0	1	0	1	0	1	1	0	1	0	1	1	1	0	0	0	1	0	0	1	1	0	0	1	0	0	0	1	0	0	1	0	1	0	1	1	0	1
4056342713	0	23	0	58	1	46			1	1	1	1	1	1	0	0	1	1	1	1	1	1	1	0	1	1	1	0	1	1	1	1	0	0	1	1	1	2	2	3	3	2	2	0	0	2	3	2	3
4057062606	1	19	0	53	1	21			0	1	1	1	1	1	0	0	1	1	1	1	1	1	1	1	1	1	1	1	1	0	0	0	0	1	0	0	0	0	2	3	4	1	2	0	0	2	3	4	3
4057322412	0	6	0	74	1	23			0	0	0	0	0	0	0	0	1	1	0	0	1	1	0	0	0	0	0	0	0	1	0	0	0	0	0	1	0	0	0	0	0	0	0	0	0	1	1	0	0
4057375869	1	15	0	62	1	62			0	1	1	0	1	0	0	0	1	1	0	1	0	1	0	0	1	0	0	1	1	1	1	1	0	0	0	1	1	0	1	4	0	1	0	0	0	3	2	0	2
4064277797	1	11	0	66	1	28			0	1	1	0	0	1	1	0	1	0	0	0	0	0	0	1	1	1	0	1	1	0	0	0	0	0	0	1	0	0	1	3	0	0	1	2	0	4	0	0	0
4064371754	0	9	0	29	1	6			0	0	1	0	0	0	0	0	1	0	0	0	0	1	1	1	1	1	0	1	0	0	0	1	0	0	0	0	0	0	0	2	0	0	0	0	0	1	0	0	0
4065805397	0	14	1	57	1	13			1	1	0	0	0	0	0	0	1	1	0	1	1	1	0	1	1	0	0	0	1	0	0	0	1	1	0	1	1	2	2	0	0	0	0	0	0	3	2	0	1
4068090812	1	6	1	55	1	37			0	0	1	0	0	0	0	1	1	0	0	0	0	1	0	0	0	1	0	0	0	0	0	0	0	0	0	1	0	0	0	3	0	0	0	0	3	3	0	0	0
4069897830	1	21	0	45	1	27			0	1	1	0	1	0	0	1	1	1	1	1	1	1	1	1	1	1	0	1	0	0	1	1	0	1	1	1	1	0	1	1	0	1	0	0	4	4	1	1	1
4070328216	0	12	0	66	1	8			0	0	0	1	1	0	0	0	1	0	0	1	1	1	1	0	0	0	0	0	0	0	1	0	1	1	0	1	1	0	0	0	1	1	0	0	0	3	0	0	1
4073618928	0	11	0	62	1	10			0	0	1	1	1	1	0	0	1	0	0	0	0	1	1	1	0	0	0	0	0	0	1	0	0	0	1	1	0	0	0	3	1	1	1	0	0	2	0	0	0
4075603444	1	16	0	25	1	5			0	0	1	1	0	0	0	0	1	1	0	1	1	1	1	0	0	1	0	1	1	1	1	1	1	0	1	0	0	0	0	4	2	0	0	0	0	3	4	0	2
4075811705	1	16	0	42	1	26			1	1	1	1	0	1	0	0	1	0	1	1	1	1	1	0	1	0	0	0	0	0	0	1	0	0	1	1	1	2	3	2	1	0	2	0	0	2	0	2	2
4077380566	0	14	1	44	1	19			0	0	1	0	0	0	0	0	1	1	0	1	1	1	1	1	1	1	0	0	1	0	0	0	1	1	1	0	0	0	0	2	0	0	0	0	0	3	1	0	3
4077420193	0	7	1	46	1	21			0	1	1	0	0	0	0	0	1	1	0	0	1	0	0	0	0	1	0	0	1	0	0	0	0	0	0	0	0	0	1	2	0	0	0	0	0	2	1	0	0
4077470269	0	9	1	64	1	8			0	1	0	0	1	0	1	0	1	1	0	0	0	0	0	0	1	1	0	0	0	0	0	0	0	0	0	1	1	0	1	0	0	1	0	1	0	1	1	0	0
4077566076	0	19	0	40	1	25			1	1	1	0	1	1	0	0	1	0	1	1	0	1	0	1	1	1	1	1	1	1	1	0	0	0	0	1	1	1	1	2	0	2	1	0	0	2	0	1	1
4077874866	1	12	0	29	1	3			0	0	1	0	0	0	0	0	0	0	0	1	0	1	1	1	1	1	0	1	1	0	1	1	0	0	0	0	1	0	0	3	0	0	0	0	0	0	0	0	4
4078006946	0	13	0	66	1	50			1	1	1	0	0	0	1	0	1	1	0	1	0	0	0	1	0	0	0	1	0	1	1	0	1	0	0	1	0	1	2	3	0	0	0	3	0	3	3	0	3
4078081191	1	11	1	62	1	1			0	0	1	0	0	0	1	0	1	0	0	0	0	1	0	1	1	1	0	1	1	0	1	0	0	0	0	0	1	0	0	4	0	0	0	4	0	4	0	0	0
4078209267	0	10	0	25	1	2			0	0	1	1	1	0	0	0	1	1	0	0	0	0	1	0	1	1	0	0	1	0	0	0	0	0	0	1	0	0	0	3	2	1	0	0	0	3	3	0	0
4078777200	1	8	1	60	1	10			0	0	1	0	0	0	0	0	1	1	0	1	0	0	0	0	0	1	1	0	0	1	0	0	0	0	0	1	0	0	0	3	0	0	0	0	0	3	3	0	1
4079190921	1	12	0	57	1	14			0	1	1	0	0	0	0	0	1	1	0	1	0	0	0	1	0	1	1	0	1	0	0	1	0	1	0	1	0	0	1	2	0	0	0	0	0	2	3	0	1
4079454868	1	3	1	61	1	45			0	0	0	1	0	0	0	0	0	0	0	0	0	0	0	0	0	1	0	1	0	0	0	0	0	0	0	0	0	0	0	0	1	0	0	0	0	0	0	0	0
4079957941	0	22	0	40	1	5			1	1	1	1	0	1	1	0	1	1	0	1	1	1	1	1	1	1	1	1	1	1	0	0	1	0	0	1	1	2	3	3	4	0	3	3	0	3	2	0	3
4080174162	0	15	0	45	1	10			0	1	1	0	1	1	0	0	1	1	1	1	0	0	0	0	1	1	0	1	1	0	1	0	0	1	1	0	0	0	1	3	0	1	1	0	0	3	4	1	1
4080345909	0	7	0	56	1	13			1	1	1	0	0	0	0	0	1	1	0	0	1	0	0	1	0	0	0	0	0	0	0	0	0	0	0	0	0	1	1	2	0	0	0	0	0	2	2	0	0
4080661378	1	13	0	58	1	7			1	1	1	0	1	1	0	0	0	1	0	1	0	1	0	0	0	1	1	0	1	0	0	1	0	0	0	1	0	1	1	1	0	1	1	0	0	0	1	0	1
4081249985	1	13	0	54	1	7			0	0	1	0	0	0	0	0	1	1	1	0	0	1	1	0	0	1	1	0	1	0	1	1	0	0	0	1	1	0	0	3	0	0	0	0	0	2	1	1	0
4082805357	0	14	0	59	1	2			1	0	1	1	0	1	0	0	1	1	0	1	0	0	0	0	1	1	0	0	1	0	0	0	1	0	1	1	1	2	0	4	2	0	1	0	0	3	2	0	2
4082881829	0	1	1	43	1	20			0	0	0	0	0	0	0	0	0	0	0	0	0	0	0	0	0	0	0	0	0	0	0	0	0	0	0	1	0	0	0	0	0	0	0	0	0	0	0	0	0
4083132617	1	15	1	28	1	1			0	0	1	0	0	0	0	0	1	1	1	1	1	1	1	1	1	1	0	0	1	1	0	0	0	0	0	1	1	0	0	4	0	0	0	0	0	3	2	1	4
4083312939	1	3	0	50	1	27			0	0	1	0	0	0	0	0	1	0	0	0	0	0	0	0	0	0	0	0	1	0	0	0	0	0	0	0	0	0	0	4	0	0	0	0	0	3	0	0	0
4083508556	1	7	1	36	1	14			0	0	1	0	0	0	0	0	0	0	0	0	0	1	0	1	1	1	0	1	1	0	0	0	0	0	0	0	0	0	0	1	0	0	0	0	0	0	0	0	0
4083604454	1	13	0	29	1	10			1	0	1	0	1	0	0	0	1	1	0	1	0	1	1	0	1	1	0	0	0	0	1	1	0	0	0	1	0	3	0	2	0	2	0	0	0	2	2	0	3
4083801917	1	19	0	27	1	1			1	1	1	0	1	1	1	0	1	1	0	1	0	1	1	0	0	1	0	0	1	1	0	1	1	1	1	1	0	1	1	3	0	1	1	2	0	3	2	0	1
4084181880	0	3	1	70	1	11			0	0	0	0	0	0	0	0	0	0	0	0	0	1	0	0	0	0	0	1	0	0	1	0	0	0	0	0	0	0	0	0	0	0	0	0	0	0	0	0	0
4084682056	0	16	0	34	1	1			0	0	1	0	0	0	1	0	1	1	0	1	1	1	1	1	1	1	1	1	1	0	1	0	0	0	0	0	1	0	0	3	0	0	0	2	0	2	1	0	3
4084959931	1	15	1	64	1	3			1	0	1	0	0	0	0	0	1	1	1	1	1	0	1	1	1	1	1	1	0	1	0	0	0	0	0	0	1	1	0	1	0	0	0	0	0	1	1	1	1
4085068416	0	2	1	59	1	22			0	0	0	0	0	0	1	0	0	0	0	0	0	0	0	0	0	0	0	1	0	0	0	0	0	0	0	0	0	0	0	0	0	0	0	1	0	0	0	0	0
4085171718	1	20	0	55	1	25			1	0	1	1	1	1	0	0	1	1	1	1	1	1	1	1	1	1	0	1	1	0	1	0	0	0	1	1	0	2	0	3	2	2	2	0	0	3	3	1	2
4085192433	0	4	1	41	1	18			0	0	0	0	0	0	0	0	1	0	0	1	1	0	0	0	0	1	0	0	0	0	0	0	0	0	0	0	0	0	0	0	0	0	0	0	0	3	0	0	1
4085200906	0	5	0	25	1	5			0	0	1	0	0	0	0	0	0	0	0	0	0	1	1	0	0	0	0	1	0	1	0	0	0	0	0	0	0	0	0	1	0	0	0	0	0	0	0	0	0
4085205916	0	12	0	50	1	33			0	1	1	1	0	1	0	0	1	1	0	1	1	1	1	0	1	0	0	0	0	0	0	0	0	0	0	0	1	0	1	2	2	0	2	0	0	3	2	0	4
4085208114	1	12	0	33	1	4			0	0	1	0	1	0	1	1	1	1	0	0	0	0	0	1	1	1	0	1	1	0	1	0	0	0	0	0	0	0	0	4	0	1	0	4	4	4	3	0	0
4085291340	0	8	0	47	1	11			0	1	1	0	0	0	0	0	1	1	0	1	0	0	0	0	0	0	1	0	1	0	0	0	0	0	0	0	1	0	1	2	0	0	0	0	0	2	2	0	2
4085300126	0	6	0	52	1	8			1	0	1	0	0	0	0	0	1	1	0	0	0	0	0	0	0	1	0	0	1	0	0	0	0	0	0	0	0	1	0	1	0	0	0	0	0	1	1	0	0
4085326148	0	6	0	29	1	1			0	1	0	0	0	0	0	0	1	1	0	0	0	0	0	0	0	1	0	0	1	0	0	0	0	0	0	0	1	0	1	0	0	0	0	0	0	1	1	0	0
4085326754	0	10	0	34	1	1			0	1	1	0	0	0	0	0	0	1	0	0	0	0	0	1	0	1	0	1	1	0	0	0	0	1	1	0	1	0	1	1	0	0	0	0	0	0	1	0	0
4085674866	1	14	0	60	1	5			1	1	1	0	0	0	0	0	1	0	0	1	0	1	1	1	0	1	0	1	1	1	0	1	0	1	0	0	0	1	1	4	0	0	0	0	0	4	0	0	1
4087020279	1	18	0	57	1	3			0	1	1	0	1	1	0	0	1	1	1	1	1	1	0	1	1	1	0	0	0	0	1	1	1	1	0	0	1	0	1	4	0	1	1	0	0	3	3	1	2
4087721293	0	13	0	55	1	10			0	1	0	0	0	1	0	0	1	1	1	0	1	1	0	0	0	1	1	0	1	1	0	1	0	0	0	1	0	0	3	0	0	0	3	0	0	4	3	3	0
4087965433	1	27	1	50	1	10			1	1	0	1	1	1	1	0	1	1	1	1	1	1	1	1	1	1	1	1	1	1	1	1	1	1	1	1	1	1	2	0	2	1	1	2	0	2	3	2	2
4087977163	1	11	0	60	1	15			1	0	1	1	1	0	0	0	1	1	0	1	0	0	0	1	1	0	0	0	1	0	1	0	0	0	0	0	0	1	0	3	1	1	0	0	0	4	3	0	2
4088097454	0	24	1	58	1	21			1	1	1	0	0	1	0	0	1	1	1	1	1	1	1	1	1	1	1	1	1	0	1	1	1	1	1	1	1	1	1	1	0	0	1	0	0	1	1	1	1
4088168165	0	12	1	48	1	31			0	1	1	1	0	1	0	0	1	1	0	1	1	0	0	0	0	0	0	1	0	1	0	1	0	0	0	1	0	0	1	3	1	0	2	0	0	3	2	0	1
4089216644	1	1	1	38	1	8			0	0	0	0	0	0	0	0	0	0	0	1	0	0	0	0	0	0	0	0	0	0	0	0	0	0	0	0	0	0	0	0	0	0	0	0	0	0	0	0	1
4089351451	1	1	1	41	1	23			0	0	1	0	0	0	0	0	0	0	0	0	0	0	0	0	0	0	0	0	0	0	0	0	0	0	0	0	0	0	0	1	0	0	0	0	0	0	0	0	0
4089361989	1	9	0	41	1	21			0	0	1	0	0	0	0	0	1	1	0	0	0	0	1	1	1	1	0	1	1	0	0	0	0	0	0	0	0	0	0	1	0	0	0	0	0	1	1	0	0
4089373197	0	12	0	69	1	61			1	0	1	0	1	0	0	0	1	1	0	1	0	1	1	0	0	0	0	0	0	0	1	0	0	1	1	0	1	1	0	1	0	1	0	0	0	1	1	0	1
4089396548	1	7	0	52	1	18			0	0	1	0	0	0	0	0	1	1	0	1	1	1	0	0	0	0	0	0	0	1	0	0	0	0	0	0	0	0	0	3	0	0	0	0	0	4	1	0	1
4089399226	0	5	0	62	1	2			0	0	1	0	0	0	0	0	1	0	0	0	0	1	0	1	0	0	0	0	1	0	0	0	0	0	0	0	0	0	0	2	0	0	0	0	0	2	0	0	0
4089407319	0	11	0	66	1	14			0	0	1	1	1	0	0	0	1	1	0	1	1	1	1	1	0	0	1	0	0	0	0	0	0	0	0	0	0	0	0	2	2	1	0	0	0	2	2	0	1
4089419025	0	6	0	25	1	6			0	0	0	1	0	0	1	0	0	1	0	0	0	0	0	1	0	0	0	0	0	1	0	0	0	0	0	1	0	0	0	0	3	0	0	1	0	0	3	0	0
4089481205	0	16	1	64	1	30			0	0	1	1	0	0	1	1	1	1	0	1	0	1	0	1	1	1	0	1	0	0	0	0	1	1	1	0	1	0	0	1	3	0	0	1	1	1	2	0	1
4089486633	0	8	0	56	1	6			0	0	0	0	0	0	0	0	1	0	0	0	0	0	0	1	1	1	0	1	0	0	1	0	0	0	0	1	1	0	0	0	0	0	0	0	0	1	0	0	0
4089706626	0	13	1	50	1	21			0	1	1	1	0	1	0	0	1	0	0	1	1	1	1	0	0	1	0	0	1	0	1	0	0	1	0	0	0	0	1	4	1	0	1	0	0	1	0	0	1
4089738318	1	11	0	53	1	10			0	1	0	1	0	0	1	1	0	0	0	0	0	0	0	1	1	1	0	1	1	0	1	0	1	0	0	0	0	0	1	0	2	0	0	1	1	0	0	0	0
4089774935	0	10	1	43	1	9			1	0	1	1	1	0	0	0	1	0	0	0	0	1	1	0	1	1	0	0	0	0	0	0	0	0	0	1	0	1	0	1	1	1	0	0	0	1	0	0	0
4089825455	0	13	0	58	1	23			1	0	1	0	0	0	0	0	0	1	1	0	1	1	1	0	0	1	0	0	1	1	1	1	0	0	1	0	0	1	0	3	0	0	0	0	0	0	3	1	0
4089842400	1	14	1	43	1	25			1	0	1	0	0	0	0	0	1	0	0	1	0	1	1	1	1	1	0	1	1	0	1	0	0	1	0	1	0	1	0	2	0	0	0	0	0	2	0	0	3
4089880048	1	11	1	44	1	29			1	0	1	0	0	1	0	0	1	1	0	1	0	0	0	1	1	1	0	0	1	0	0	0	1	0	0	0	0	1	0	3	0	0	1	0	0	3	1	0	2
4089902964	0	11	0	36	1	15			0	0	0	1	0	0	0	0	1	1	0	1	1	0	0	1	1	0	1	1	0	1	0	0	0	0	0	1	0	0	0	0	3	0	0	0	0	3	2	0	3
4090078114	0	16	0	67	1	52			1	1	1	1	1	1	0	0	0	1	1	1	0	1	0	0	1	1	0	0	1	0	1	0	1	0	1	0	0	1	1	1	1	1	1	0	0	0	1	1	1
4090116592	0	13	0	59	1	9			1	1	0	0	1	0	0	0	0	1	0	1	1	1	1	0	1	1	1	1	0	0	0	0	0	1	0	0	0	1	1	0	0	1	0	0	0	0	1	0	1
4090154944	1	6	1	64	1	29			1	0	1	0	0	0	0	0	1	1	0	0	0	0	1	0	0	0	0	0	0	0	0	0	0	0	0	1	0	1	0	1	0	0	0	0	0	1	1	0	0
4090246185	1	18	1	36	1	21			1	1	1	0	0	0	1	1	1	1	0	1	0	1	0	1	1	1	1	1	1	0	1	1	0	0	0	1	0	1	1	3	0	0	0	3	3	3	3	0	2
4090249745	0	13	1	37	1	9			0	1	1	0	0	0	0	0	1	1	0	1	1	1	1	0	0	0	0	1	0	0	1	0	1	1	1	0	0	0	2	2	0	0	0	0	0	2	1	0	2
4090274096	0	10	0	65	1	3			0	0	1	1	0	1	0	0	1	1	1	1	0	1	0	0	0	0	0	0	0	0	1	0	0	0	0	1	0	0	0	1	1	0	1	0	0	1	1	1	1
4090275152	1	7	0	75	1	4			0	0	1	0	1	0	1	1	1	0	0	0	0	0	0	0	1	0	0	0	1	0	0	0	0	0	0	0	0	0	0	1	0	1	0	1	1	1	0	0	0
4090293756	0	6	0	49	1	18			0	0	0	0	0	0	0	0	1	0	0	0	0	0	0	1	1	0	0	1	0	0	0	0	0	1	0	0	1	0	0	0	0	0	0	0	0	1	0	0	0
4090436780	0	4	0	69	1	9			0	0	0	0	0	0	0	0	1	0	0	0	0	0	0	0	0	0	1	0	0	0	0	0	0	0	0	1	1	0	0	0	0	0	0	0	0	1	0	0	0
4090538720	1	13	0	33	1	7			0	0	1	1	0	0	0	1	0	1	0	0	1	0	1	0	1	1	0	1	0	0	1	1	0	0	1	0	1	0	0	4	4	0	0	0	4	0	3	0	0
4090963776	0	10	0	41	1	6			0	0	1	0	0	1	0	0	1	1	0	0	0	1	0	1	1	1	0	0	1	0	0	0	0	1	0	0	0	0	0	3	0	0	1	0	0	2	2	0	0
4090993737	1	22	1	54	1	3			1	1	1	0	0	0	1	1	1	1	1	1	0	1	1	1	1	1	1	1	1	1	1	1	1	0	0	1	0	2	2	2	0	0	0	4	4	2	2	1	4
4091119701	0	6	1	60	1	39			0	0	0	0	0	1	0	0	0	1	0	0	0	1	1	0	0	0	0	0	0	0	0	0	0	1	0	0	1	0	0	0	0	0	1	0	0	0	2	0	0
4091148542	1	23	0	57	1	4			1	1	1	1	1	1	0	1	1	1	1	0	0	1	0	0	1	1	1	1	1	1	1	1	1	1	1	0	1	1	1	3	3	1	1	0	2	3	3	1	0
4091592369	0	10	0	50	1	5			1	0	1	1	0	0	0	0	1	1	0	0	0	0	0	0	0	1	1	0	1	0	1	0	0	0	0	1	0	1	0	4	1	0	0	0	0	1	2	0	0
4091928840	0	9	0	29	1	13			0	0	1	1	0	0	0	0	1	1	0	0	1	0	0	0	1	1	0	0	0	0	0	0	0	0	1	0	1	0	0	2	2	0	0	0	0	2	2	0	0
4091972316	0	7	1	71	1	20			0	0	0	0	0	1	0	0	0	0	0	0	0	0	0	1	1	1	0	1	0	0	1	0	0	0	0	0	1	0	0	0	0	0	1	0	0	0	0	0	0
4092261739	1	15	0	38	1	9			1	0	1	0	0	1	0	0	1	1	1	1	1	1	0	1	1	1	0	1	1	0	0	1	0	0	0	0	0	1	0	2	0	0	1	0	0	3	2	1	1
4092768525	1	14	0	70	1	22			0	1	1	1	0	1	0	0	1	1	0	1	0	1	0	1	1	1	0	1	0	0	0	0	0	0	0	1	1	0	3	4	4	0	1	0	0	4	1	0	3
4092863203	0	8	1	70	1	17			0	0	1	1	1	0	0	0	0	1	0	0	0	1	0	1	1	0	1	0	0	0	0	0	0	0	0	0	0	0	0	3	4	3	0	0	0	0	3	0	0
4093124988	0	27	0	40	1	4			1	1	1	1	1	1	1	1	1	1	1	1	1	1	1	1	1	0	1	0	1	1	1	1	1	1	1	1	1	2	2	3	3	1	2	2	2	3	2	2	3
4093532827	1	5	0	45	1	32			0	0	1	0	0	0	0	0	1	1	0	0	0	0	0	0	1	0	0	1	0	0	0	0	0	0	0	0	0	0	0	4	0	0	0	0	0	2	2	0	0
4093677066	1	10	0	57	1	10			0	0	1	1	0	0	0	0	1	1	0	1	1	0	0	1	0	0	0	0	1	0	0	0	0	1	0	0	1	0	0	4	4	0	0	0	0	4	4	0	4
4093810177	1	15	0	49	1	27			1	1	1	0	1	0	0	0	1	0	0	1	0	1	0	0	1	0	1	1	0	0	1	1	1	0	0	1	1	2	1	2	0	1	0	0	0	2	0	0	2
4093934472	0	16	0	18	1	1			0	0	1	1	1	0	0	0	1	1	0	1	0	0	1	1	1	1	0	0	1	1	1	1	0	0	0	1	1	0	0	3	4	1	0	0	0	3	2	0	1
4094626699	1	26	0	35	1	17			1	1	1	1	1	1	1	0	1	1	0	1	1	1	1	0	1	1	1	1	1	1	1	1	1	1	1	1	1	2	2	2	4	2	2	2	0	2	2	0	2
4094765777	1	3	0	54	1	5			0	1	0	0	0	0	0	0	0	0	0	0	0	1	1	0	0	0	0	0	0	0	0	0	0	0	0	0	0	0	1	0	0	0	0	0	0	0	0	0	0
4094770128	0	2	1	38	1	12			0	0	1	0	0	0	0	0	1	0	0	0	0	0	0	0	0	0	0	0	0	0	0	0	0	0	0	0	0	0	0	2	0	0	0	0	0	2	0	0	0
4094796924	0	6	0	46	1	3			0	0	1	0	0	0	0	0	1	1	0	0	0	1	0	0	0	1	0	0	0	0	0	1	0	0	0	0	0	0	0	4	0	0	0	0	0	2	2	0	0
4094966926	0	10	0	35	1	2			0	0	1	1	0	1	0	0	1	0	0	0	0	1	0	0	1	1	1	0	0	0	1	0	0	0	0	0	1	0	0	1	1	0	1	0	0	1	0	0	0
4095063898	0	18	0	59	1	22			1	1	1	0	0	1	0	0	1	1	1	1	1	1	1	1	0	1	1	0	1	0	0	0	1	0	1	1	0	1	2	2	0	0	1	0	0	2	2	2	3
4095130035	1	26	0	62	1	13			1	1	1	0	1	1	1	1	0	1	1	1	0	1	1	1	1	1	1	1	1	1	1	1	1	1	1	1	1	1	2	3	0	2	1	2	3	0	2	2	2
4095229578	1	10	1	39	1	22			0	0	1	0	0	0	0	0	0	1	0	0	1	1	0	1	1	0	0	1	0	0	1	0	0	0	1	0	1	0	0	2	0	0	0	0	0	0	2	0	0
4095369178	1	11	0	36	1	18			1	1	1	0	1	1	0	0	1	1	0	0	0	0	1	0	0	0	1	0	0	0	1	0	0	1	0	0	0	1	1	2	0	1	1	0	0	2	1	0	0
4095494363	0	6	0	49	1	30			0	1	1	0	0	0	0	0	1	1	0	1	1	0	0	0	0	0	0	0	0	0	0	0	0	0	0	0	0	0	1	3	0	0	0	0	0	3	3	0	2
4097250011	0	6	0	24	1	4			0	0	1	0	0	0	0	0	1	1	0	0	0	0	0	0	0	1	0	0	1	0	0	0	0	0	0	0	1	0	0	2	0	0	0	0	0	2	1	0	0
4097367012	1	10	0	41	1	10			1	0	1	0	0	1	0	0	1	0	0	0	1	1	0	0	0	1	0	0	0	1	1	1	0	0	0	0	0	1	0	4	0	0	4	0	0	4	0	0	0
4097461861	0	21	0	21	1	2			1	1	0	0	1	1	1	0	0	1	1	1	1	1	1	1	1	1	0	1	1	1	1	1	1	0	0	1	0	1	1	0	0	1	1	1	0	0	1	1	1
4097464856	1	8	0	39	1	2			0	1	1	0	0	1	0	0	0	0	0	0	0	0	0	1	1	1	1	0	0	0	1	0	0	0	0	0	0	0	1	1	0	0	1	0	0	0	0	0	0
4097486373	0	18	0	49	1	3			0	1	1	0	1	1	0	1	1	1	0	1	1	1	0	0	1	0	1	1	0	1	1	0	0	1	1	0	1	0	1	1	0	1	1	0	1	1	1	0	1
4097514110	0	17	0	62	1	5			0	1	1	0	1	1	0	1	0	1	0	1	1	1	0	0	1	1	1	1	1	0	0	0	0	1	0	1	1	0	1	1	0	1	1	0	1	0	1	0	1
4097542310	1	13	0	71	1	8			0	0	1	0	0	1	0	0	1	1	0	0	0	1	0	1	1	0	0	1	0	0	1	0	0	1	1	1	1	0	0	3	0	0	1	0	0	3	3	0	0
4097575126	1	11	0	27	1	6			1	0	1	1	0	0	0	0	1	1	0	0	0	0	0	1	1	1	0	1	0	1	0	1	0	0	0	0	0	1	0	4	1	0	0	0	0	2	1	0	0
4097607531	1	20	0	69	1	10			1	1	1	0	1	1	1	0	0	1	1	1	0	1	0	1	1	0	0	1	0	0	1	1	1	1	1	1	1	1	1	1	0	1	1	1	0	0	1	1	1
4097758476	1	4	1	67	1	37			1	0	0	0	0	0	0	0	0	0	0	0	0	0	1	0	0	0	0	0	0	0	1	1	0	0	0	0	0	1	0	0	0	0	0	0	0	0	0	0	0
4097870286	0	9	0	39	1	10			0	1	1	0	0	0	0	0	1	1	0	1	0	1	0	0	1	0	0	1	0	0	0	0	0	0	1	0	0	0	2	2	0	0	0	0	0	2	2	0	4
4098031813	0	14	0	52	1	5			0	0	1	0	1	0	0	1	1	1	0	1	0	0	1	0	1	1	0	1	1	0	1	1	0	0	0	0	1	0	0	2	0	3	0	0	4	3	2	0	1
4098096915	0	10	0	57	1	7			0	1	0	0	0	1	0	0	0	0	0	1	0	1	0	1	0	0	1	1	0	1	0	0	0	1	0	0	1	0	1	0	0	0	1	0	0	0	0	0	1
4098103506	1	18	0	29	1	1			1	1	1	0	1	1	0	0	0	1	1	1	1	1	0	0	1	1	0	1	1	0	1	0	0	1	1	0	1	1	1	2	0	1	1	0	0	0	2	1	2
4098138776	0	13	1	30	1	14			1	0	1	0	0	0	0	0	1	1	0	1	0	1	0	0	1	1	0	1	1	0	1	0	0	0	1	0	1	2	0	2	0	0	0	0	0	1	1	0	1
4098166211	1	21	0	25	1	4			1	1	1	1	1	1	0	0	1	1	1	1	1	1	1	0	0	1	1	0	1	0	1	0	0	1	1	1	1	2	1	2	4	2	1	0	0	3	2	1	2
4098321447	1	7	0	66	1	3			0	0	1	0	0	0	0	0	1	1	0	1	0	0	1	0	0	0	0	1	0	0	0	0	0	0	0	0	1	0	0	2	0	0	0	0	0	2	2	0	1
4098442204	1	19	1	54	1	3			0	1	1	0	1	0	1	1	1	1	0	1	0	1	1	0	1	1	1	1	0	0	1	1	0	1	1	1	0	0	1	4	0	1	0	3	2	2	2	0	1
4098465458	0	10	0	45	1	25			0	1	1	0	0	0	1	0	1	1	0	1	1	1	1	0	0	0	0	0	0	0	1	0	0	0	0	0	0	0	1	1	0	0	0	1	0	1	1	0	1
4099478393	1	17	0	51	1	13			0	1	1	0	1	1	0	0	1	1	0	1	0	1	1	1	1	1	0	1	1	0	1	0	0	0	0	1	1	0	1	3	0	1	1	0	0	4	2	0	1
4099488367	1	15	0	49	1	4			1	0	1	0	0	0	0	0	1	1	1	0	0	1	1	0	1	0	1	1	0	0	0	1	1	1	1	0	1	1	0	3	0	0	0	0	0	2	2	1	0
4099505121	1	20	0	30	1	10			0	1	1	0	1	0	1	0	1	1	1	1	1	1	0	1	1	0	1	1	0	0	1	1	0	1	1	1	1	0	1	4	0	2	0	2	0	3	2	1	1
4099923958	0	8	0	68	1	14			0	0	1	0	0	1	0	0	1	1	0	1	1	0	0	0	0	0	0	0	0	0	1	0	0	0	0	1	0	0	0	3	0	0	1	0	0	2	1	0	1
4100403445	1	13	1	35	1	22			0	0	1	0	0	0	0	0	1	1	1	1	0	1	0	1	1	1	0	1	1	0	1	0	0	0	0	1	0	0	0	4	0	0	0	0	0	4	1	1	3
4100435499	0	15	0	43	1	4			0	1	1	0	1	0	1	0	1	1	0	1	0	0	0	1	1	1	1	1	1	0	1	0	0	1	0	0	0	0	1	3	0	1	0	2	0	3	2	0	1
4100551729	1	10	0	38	1	4			0	0	1	0	1	0	0	0	1	0	1	1	0	1	1	0	1	1	0	0	0	0	1	0	0	0	0	0	0	0	0	1	0	1	0	0	0	1	0	1	2
4100557292	0	17	0	48	1	27			1	1	1	0	1	0	1	0	1	1	0	0	0	0	0	1	1	1	1	1	0	0	1	1	0	0	1	1	1	1	1	3	0	1	0	2	0	2	1	0	0
4100557946	0	15	0	27	1	8			1	1	1	0	1	0	0	0	1	1	0	0	0	1	1	1	1	1	0	0	1	1	0	0	0	0	1	1	0	2	2	2	0	2	0	0	0	2	2	0	0
4100564168	1	19	1	33	1	2			1	0	1	0	1	1	0	0	1	1	1	1	0	1	0	1	1	1	1	1	1	0	1	0	1	1	0	1	0	2	0	3	0	1	1	0	0	4	3	2	1
4103381045	1	8	0	55	1	6			0	0	1	1	0	0	0	0	1	1	0	0	0	0	0	1	1	1	0	0	0	0	0	0	0	0	0	0	1	0	0	3	1	0	0	0	0	3	2	0	0
4103551571	0	2	1	66	1	11			0	0	0	0	0	0	0	0	1	0	0	0	0	0	0	0	0	1	0	0	0	0	0	0	0	0	0	0	0	0	0	0	0	0	0	0	0	2	0	0	0
4103937781	0	8	0	31	1	4			0	1	0	0	0	0	0	0	1	0	0	1	1	0	0	1	1	1	0	0	0	0	0	0	0	0	0	0	1	0	3	0	0	0	0	0	0	2	0	0	3
4103956766	1	14	0	59	1	10			1	0	1	0	1	0	0	0	0	1	0	1	0	0	1	1	1	1	1	1	1	0	0	0	1	0	1	0	0	1	0	3	0	1	0	0	0	0	2	0	2
4104209165	1	7	1	56	1	30			1	1	1	0	0	0	0	0	0	0	0	1	0	1	0	0	0	0	0	0	0	0	1	0	0	0	0	1	0	1	1	1	0	0	0	0	0	0	0	0	1
4104985867	1	21	0	35	1	12			1	1	1	0	1	1	0	0	1	1	0	1	1	1	1	1	1	1	1	1	1	0	1	0	1	1	0	0	1	1	2	3	0	1	1	0	0	3	2	0	4
4105110300	1	12	1	32	1	6			0	0	1	0	1	0	0	0	1	1	0	1	1	1	1	0	0	1	0	0	1	0	0	1	0	1	0	0	0	0	0	2	0	1	0	0	0	2	2	0	1
4105230307	1	23	1	40	1	5			1	1	1	1	1	1	0	0	0	1	1	1	1	1	1	1	1	1	1	1	0	1	1	1	0	1	0	1	1	1	2	4	3	1	2	0	0	0	3	1	2
4105602982	1	15	1	42	1	24			1	0	1	1	1	0	0	0	1	1	0	1	1	1	0	0	0	1	0	0	1	1	1	1	0	0	1	0	0	1	0	1	1	1	0	0	0	1	1	0	1
4105910854	0	12	0	35	1	12			0	1	1	1	0	0	0	0	1	1	0	0	0	1	0	1	1	1	0	1	1	0	0	0	0	0	1	0	0	0	2	4	2	0	0	0	0	4	2	0	0
4106205340	1	6	0	26	1	6			0	0	1	0	0	1	0	0	1	1	1	0	0	0	0	0	0	0	0	0	0	0	0	0	0	0	0	0	1	0	0	1	0	0	1	0	0	3	2	1	0
4106903797	1	19	1	32	1	15			0	0	1	1	0	0	0	0	1	1	0	1	1	1	1	1	1	1	1	1	1	0	1	1	1	0	1	1	0	0	0	3	3	0	0	0	0	4	3	0	3
4107045600	1	9	1	44	1	15			0	0	1	0	0	1	0	0	0	0	0	1	0	1	0	0	1	1	0	1	1	0	0	0	0	0	0	0	1	0	0	1	0	0	1	0	0	0	0	0	1
4107427325	1	12	0	34	1	9			0	0	1	0	0	1	1	0	1	1	0	0	0	1	1	1	1	1	0	1	0	0	0	0	0	1	0	0	0	0	0	4	0	0	1	4	0	4	3	0	0
4107486136	0	17	0	40	1	20			0	1	1	0	1	1	0	0	1	1	0	1	1	1	1	0	1	1	1	0	1	1	1	0	0	1	0	0	0	0	1	1	0	1	1	0	0	1	1	0	1
4107719679	1	10	0	69	1	3			1	0	1	0	0	0	0	0	1	0	0	0	0	0	1	1	1	1	0	1	1	0	0	0	0	0	0	1	0	2	0	3	0	0	0	0	0	3	0	0	0
4107849592	1	5	0	31	1	5			0	1	0	1	0	0	0	0	0	0	0	0	0	0	1	0	1	0	0	0	1	0	0	0	0	0	0	0	0	0	1	0	3	0	0	0	0	0	0	0	0
4107974852	1	9	1	23	1	23			1	1	1	0	0	1	0	0	0	0	0	0	0	1	1	1	1	0	0	0	0	1	0	0	0	0	0	0	0	1	1	1	0	0	1	0	0	0	0	0	0
4108002207	1	16	0	36	1	2			1	0	1	1	1	1	0	0	1	1	0	1	0	1	1	0	0	0	0	0	1	1	0	1	1	0	1	0	1	2	0	3	3	2	1	0	0	3	3	0	2
4108271111	0	10	1	23	1	8			0	1	0	0	0	0	0	0	1	1	0	0	0	0	0	1	1	1	0	1	0	1	1	0	0	0	0	0	1	0	4	0	0	0	0	0	0	2	1	0	0
4108868248	1	16	1	48	1	2			1	0	1	0	0	0	1	0	0	1	0	1	0	1	0	0	1	1	0	1	1	0	1	0	1	1	1	1	1	1	0	1	0	0	0	1	0	0	2	0	1
4109121607	0	14	1	63	1	5			1	0	1	1	1	1	0	0	1	1	0	1	0	1	0	1	0	1	1	1	0	0	0	0	0	0	0	1	0	2	0	4	4	1	1	0	0	4	1	0	2
4109259770	1	9	0	38	1	1			0	1	0	0	1	0	0	0	0	0	1	0	0	0	0	0	0	1	1	0	1	0	0	0	0	0	1	1	1	0	1	0	0	1	0	0	0	0	0	1	0
4109625859	0	15	0	41	1	15			0	0	1	0	0	0	1	0	1	1	1	1	1	1	1	1	1	1	0	1	0	0	0	0	0	0	1	0	1	0	0	3	0	0	0	2	0	3	2	3	2
4110027971	0	13	0	52	1	33			1	0	1	0	1	1	0	0	1	0	1	1	0	1	0	0	0	0	1	0	0	0	1	1	1	1	0	0	0	1	0	1	0	1	1	0	0	1	0	1	1
4110447204	1	16	1	60	1	10			1	1	1	0	1	1	0	0	1	1	0	1	1	1	1	0	1	0	1	1	0	0	0	1	0	0	0	0	1	1	2	2	0	2	2	0	0	2	2	0	2
4111447030	1	17	1	53	1	32			1	1	1	0	1	1	0	0	1	0	1	1	1	1	0	1	0	1	1	1	1	0	0	0	1	0	0	0	1	3	2	3	0	1	2	0	0	3	0	2	2
4112649040	0	3	0	33	1	4			0	0	1	0	0	0	0	0	1	1	0	0	0	0	0	0	0	0	0	0	0	0	0	0	0	0	0	0	0	0	0	2	0	0	0	0	0	3	2	0	0
4112663681	1	11	0	52	1	5			1	1	1	0	0	0	0	0	0	0	0	0	1	1	0	1	1	1	0	1	1	0	0	0	1	0	0	0	0	4	3	4	0	0	0	0	0	0	0	0	0
4112664304	1	7	0	47	1	5			0	0	0	0	0	0	0	0	0	1	0	0	0	1	0	0	1	0	0	1	0	1	0	1	0	1	0	0	0	0	0	0	0	0	0	0	0	0	2	0	0
4112668894	0	12	0	36	1	1			0	0	1	0	1	0	1	0	1	1	0	0	1	0	1	1	1	1	1	1	0	0	0	0	0	0	0	0	0	0	0	3	0	3	0	1	0	2	3	0	0
4112678512	1	17	0	52	1	8			0	1	1	1	1	0	0	0	1	1	0	1	0	0	1	1	0	1	1	1	1	0	1	0	0	0	1	1	1	0	1	3	2	1	0	0	0	3	2	0	4
4113132968	0	13	0	29	1	25			1	0	1	0	0	0	0	0	1	1	0	1	1	1	1	1	1	0	0	1	0	0	0	0	1	0	1	0	0	1	0	2	0	0	0	0	0	2	2	0	2
4113961563	1	10	0	57	1	30			1	0	1	0	0	0	0	0	1	1	0	1	0	1	0	1	1	1	1	0	0	0	0	0	0	0	0	0	0	2	0	3	0	0	0	0	0	1	2	0	3
4115470630	1	25	1	33	1	5			1	1	1	1	1	1	1	1	1	1	1	1	1	1	1	1	0	1	0	0	1	1	1	1	1	1	1	1	0	2	1	3	4	2	1	2	3	4	3	1	2
4122281781	1	20	0	26	1	3			1	1	1	1	0	1	0	0	1	1	0	1	1	1	0	1	0	1	0	1	0	1	1	1	1	0	1	1	1	2	2	2	1	0	1	0	0	2	2	0	2
4128571881	0	19	1	51	1	31			0	1	1	0	0	1	0	0	1	0	0	1	1	1	1	0	1	1	1	0	1	1	1	1	1	1	1	0	1	0	3	3	0	0	3	0	0	3	0	0	3
4133571858	1	9	0	42	1	1			0	1	1	0	0	1	0	0	1	0	0	1	0	1	0	0	0	0	0	0	1	0	1	0	0	1	0	0	0	0	1	4	0	0	1	0	0	3	0	0	1
4133675707	0	18	1	59	1	28			0	1	1	0	0	1	0	0	1	1	1	1	1	1	1	0	1	0	1	1	1	1	1	1	0	0	0	0	1	0	2	2	0	0	1	0	0	2	2	3	2
4133676686	1	8	0	60	1	12			0	0	0	0	0	1	0	0	0	1	1	0	1	1	0	0	0	0	0	0	0	0	1	1	0	0	0	1	0	0	0	0	0	0	1	0	0	0	2	1	0
4133955562	0	6	0	66	1	14			0	0	1	0	0	0	0	0	0	0	0	1	1	0	0	0	0	0	0	0	0	1	0	1	0	0	0	1	0	0	0	2	0	0	0	0	0	0	0	0	2
4134318211	0	22	0	42	1	3			1	1	1	1	1	1	0	0	1	1	1	1	1	1	1	0	1	0	1	0	0	1	1	1	1	0	1	1	1	2	2	4	4	3	3	0	0	2	2	2	2
4134599749	1	21	0	51	1	15			1	1	1	1	0	1	0	0	1	1	1	1	1	1	1	0	0	1	1	0	1	1	1	1	1	0	0	1	1	1	1	4	4	0	2	0	0	4	3	1	1
4134608404	0	6	0	53	1	5			0	0	0	0	0	1	0	0	0	1	0	1	0	1	0	0	0	0	0	0	0	0	1	0	0	0	0	0	1	0	0	0	0	0	1	0	0	0	1	0	1
4140431697	0	14	1	74	1	40			0	1	1	1	0	0	0	0	1	1	0	1	1	1	1	0	1	1	0	0	0	0	1	0	0	0	0	1	1	0	1	2	1	0	0	0	0	2	2	0	2
4144511939	0	13	0	40	1	25			1	0	1	0	1	0	0	1	1	1	1	1	0	1	0	0	1	0	1	0	0	1	0	0	1	0	0	0	0	2	0	3	0	2	0	0	2	2	3	3	2
4146919450	1	15	0	62	1	62			1	1	1	0	0	1	0	0	1	1	0	1	1	1	1	0	0	0	1	1	0	0	1	0	0	0	0	1	1	1	1	4	0	0	1	0	0	4	4	0	2
4146925019	1	15	0	63	1	12			1	1	0	0	1	1	0	0	0	0	0	1	0	1	0	0	1	1	1	1	1	0	1	0	0	1	1	0	1	1	1	0	0	1	1	0	0	0	0	0	1
4146929867	0	13	0	29	1	5			0	0	0	0	1	1	0	0	1	0	1	1	1	0	0	1	1	1	0	1	1	0	1	0	0	0	0	0	1	0	0	0	0	1	1	0	0	1	0	1	1
4146946521	1	18	0	54	1	36			1	0	1	0	0	1	1	0	1	1	0	0	0	1	0	1	1	1	0	1	1	0	1	0	1	1	1	1	1	1	0	3	0	0	1	3	0	2	2	0	0
4147014457	0	5	0	58	1	42			0	0	1	0	1	0	0	0	1	1	0	0	0	0	0	0	0	0	0	0	0	0	1	0	0	0	0	0	0	0	0	1	0	1	0	0	0	1	1	0	0
4147055059	0	12	0	44	1	10			1	1	1	0	0	1	0	0	1	1	0	0	0	1	1	1	0	0	0	0	0	0	1	1	1	0	0	0	0	1	1	2	0	0	1	0	0	3	1	0	0
4147072654	0	18	0	41	1	15			0	1	1	1	0	0	0	0	1	1	0	1	1	1	1	1	1	1	0	1	0	1	1	0	0	1	1	1	0	0	4	4	4	0	0	0	0	3	3	0	3
4147188019	0	15	0	57	1	36			1	1	1	0	0	1	0	0	1	1	0	1	1	1	0	0	0	0	1	1	0	0	1	0	1	0	1	1	0	1	1	3	0	0	1	0	0	1	1	0	1
4147230956	1	9	0	57	1	25			0	0	0	1	0	1	0	0	1	1	0	0	0	0	1	0	0	1	0	0	0	0	1	0	0	1	0	1	0	0	0	0	1	0	1	0	0	3	2	0	0
4147504821	1	6	1	65	1	28			0	0	1	0	0	0	0	0	1	1	0	1	0	0	0	0	0	1	0	0	0	0	1	0	0	0	0	0	0	0	0	1	0	0	0	0	0	2	2	0	2
4147604073	0	12	1	63	1	24			0	0	1	0	0	1	0	0	1	1	0	1	0	1	0	1	0	0	0	1	1	0	1	0	0	1	1	0	0	0	0	2	0	0	1	0	0	2	2	0	1
4148085387	1	12	0	72	1	56			0	0	1	0	1	0	0	0	1	1	0	1	0	1	1	1	0	0	0	1	0	1	1	0	0	1	0	0	0	0	0	3	0	1	0	0	0	3	2	0	1
4148257310	0	12	1	48	1	16			0	0	1	1	1	0	1	0	1	1	0	0	0	0	0	1	0	1	0	1	1	0	0	0	0	0	1	0	1	0	0	3	1	1	0	2	0	1	3	0	0
4149114211	0	25	0	50	1	32			0	1	1	1	1	1	1	1	1	1	0	1	1	1	1	1	1	1	1	1	1	1	1	1	1	0	1	1	0	0	2	3	2	2	2	3	3	3	2	0	3
4149660035	0	3	1	40	1	25			0	0	1	0	0	0	0	0	1	1	0	0	0	0	0	0	0	0	0	0	0	0	0	0	0	0	0	0	0	0	0	4	0	0	0	0	0	4	2	0	0
4150045528	0	10	1	48	1	28			0	0	1	0	0	0	0	0	1	1	0	0	1	1	0	1	1	1	0	1	0	0	0	0	0	0	0	0	1	0	0	2	0	0	0	0	0	2	3	0	0
4150380728	1	29	1	61	1	26			1	1	1	1	1	1	1	1	1	1	1	1	1	1	1	1	1	1	1	1	1	1	1	1	1	1	1	1	1	1	2	3	3	2	1	2	2	3	3	1	2
4151384218	0	10	0	62	1	13			0	1	1	0	0	0	0	0	0	1	0	0	1	0	0	0	0	1	0	1	0	0	1	0	0	1	1	0	1	0	1	2	0	0	0	0	0	0	3	0	0
4151997244	0	7	0	35	1	16			0	0	0	1	0	0	0	0	1	0	0	0	0	0	0	1	1	1	0	1	1	0	0	0	0	0	0	0	0	0	0	0	1	0	0	0	0	1	0	0	0
4156021840	0	13	0	40	1	8			0	0	1	1	0	1	0	0	1	1	0	0	1	1	0	1	1	1	0	1	1	0	0	0	0	0	1	0	0	0	0	4	4	0	2	0	0	4	4	0	0
4159856386	0	16	0	71	1	8			1	0	1	0	0	1	1	0	1	1	1	1	0	1	0	0	0	1	1	1	1	0	1	0	0	1	0	1	0	1	0	1	0	0	1	1	0	2	2	1	1
4160905922	0	2	1	36	1	1			0	1	0	0	0	0	0	0	0	0	1	0	0	0	0	0	0	0	0	0	0	0	0	0	0	0	0	0	0	0	1	0	0	0	0	0	0	0	0	1	0
4167074790	0	7	0	54	1	30			0	0	1	1	0	0	0	0	1	1	0	0	1	0	1	0	0	0	0	0	0	0	1	0	0	0	0	0	0	0	0	2	1	0	0	0	0	2	2	0	0
4169345208	0	14	0	53	1	28			1	0	1	0	0	1	0	0	1	0	1	1	1	1	0	0	1	1	1	0	0	1	1	1	0	0	0	0	0	1	0	3	0	0	2	0	0	3	0	1	2
4170226686	1	14	0	26	1	6			1	1	1	0	0	0	0	0	1	1	0	0	1	1	1	0	1	0	1	1	0	1	0	1	1	0	0	0	0	2	2	2	0	0	0	0	0	3	4	0	0
4175478457	1	17	0	24	1	5			0	0	1	0	0	0	0	0	1	1	0	1	1	1	0	1	1	1	1	1	1	1	1	1	0	1	0	0	1	0	0	1	0	0	0	0	0	1	2	0	1
4176415509	0	14	0	45	1	19			1	1	1	1	0	0	0	0	1	1	1	1	1	1	1	0	0	0	0	0	0	0	1	0	0	0	0	1	1	1	3	3	3	0	0	0	0	3	3	1	4
4176554102	1	7	0	49	1	30			1	0	1	0	0	1	0	0	1	0	0	0	1	0	1	0	0	0	0	0	0	0	0	1	0	0	0	0	0	1	0	4	0	0	1	0	0	4	0	0	0
4177356406	0	7	0	45	1	13			0	0	1	0	0	0	0	0	1	1	0	0	0	0	0	1	0	1	0	0	0	0	0	0	0	0	0	1	1	0	0	2	0	0	0	0	0	2	2	0	0
4178186377	1	13	0	35	1	17			1	0	1	0	0	0	0	0	1	1	0	0	0	1	1	0	1	1	1	1	1	0	1	0	0	1	0	0	0	1	0	1	0	0	0	0	0	2	1	0	0
4178234640	1	28	1	45	1	2			1	1	1	1	0	1	1	1	1	1	1	1	1	1	1	1	1	1	1	1	1	1	1	1	1	1	1	1	1	1	1	4	4	0	1	4	4	4	4	1	3
4179320149	0	1	0	50	1	27			0	0	1	0	0	0	0	0	0	0	0	0	0	0	0	0	0	0	0	0	0	0	0	0	0	0	0	0	0	0	0	1	0	0	0	0	0	0	0	0	0
4179416067	1	24	0	33	1	5			0	1	1	1	1	1	1	1	1	1	1	1	1	1	1	1	1	1	0	1	1	1	1	1	0	0	1	1	0	0	2	4	3	4	1	3	4	3	4	2	4
4179509099	0	8	0	46	1	4			0	0	1	0	0	0	0	0	1	1	0	1	1	1	0	0	0	1	0	0	1	0	0	0	0	0	0	0	0	0	0	4	0	0	0	0	0	4	2	0	1
4179616512	0	8	0	47	1	15			0	0	0	0	0	1	0	0	0	0	0	1	0	0	0	0	1	1	0	1	1	1	1	0	0	0	0	0	0	0	0	0	0	0	1	0	0	0	0	0	1
4179839315	0	12	0	46	1	2			0	0	1	0	0	1	0	0	1	1	0	1	1	1	0	0	0	1	0	0	1	0	1	1	0	0	1	0	0	0	0	2	0	0	1	0	0	4	2	0	3
4179907195	0	11	0	37	1	18			1	0	1	0	0	0	1	0	1	1	1	0	0	0	1	1	1	0	0	1	0	0	1	0	0	0	0	0	0	1	0	2	0	0	0	1	0	2	2	1	0
4179944483	1	24	1	53	1	12			0	1	1	1	1	1	1	1	1	1	1	1	1	1	1	0	1	1	0	1	1	1	1	1	0	1	1	0	1	0	1	4	4	2	1	2	2	3	2	1	2
4179969313	1	15	0	25	1	20			0	0	1	0	1	0	0	0	1	1	0	0	1	1	1	1	1	1	1	1	1	0	0	0	0	1	1	0	0	0	0	3	0	1	0	0	0	3	2	0	0
4180192207	0	8	0	35	1	9			0	0	1	0	0	0	0	0	1	1	1	0	1	1	0	1	0	0	0	0	0	0	0	0	0	1	0	0	0	0	0	1	0	0	0	0	0	1	3	1	0
4180220934	0	14	0	21	1	3			0	0	1	1	0	1	0	0	1	1	0	1	1	1	1	0	0	0	0	0	0	1	1	1	0	0	0	1	1	0	0	3	2	0	3	0	0	3	2	0	3
4180233401	1	16	0	41	1	3			0	0	1	0	0	0	1	0	1	1	1	1	1	1	1	1	0	0	1	1	0	1	1	1	0	0	0	1	0	0	0	3	0	0	0	2	0	4	1	1	2
4180526866	1	15	0	42	1	28			1	0	1	1	1	1	0	0	1	1	1	1	1	1	1	0	0	0	0	0	0	0	1	1	0	0	0	1	0	2	0	3	3	1	2	0	0	2	3	2	2
4180557658	1	18	0	33	1	15			1	1	1	0	0	0	0	0	1	1	1	1	1	1	1	1	1	0	0	1	1	0	0	1	1	0	0	1	1	2	2	4	0	0	0	0	0	3	2	2	2
4180825196	1	18	1	43	1	27			1	0	1	1	0	1	0	0	1	1	0	1	1	1	1	1	1	1	0	1	1	0	1	0	1	0	0	1	0	2	0	4	4	0	3	0	0	4	3	0	3
4180888430	0	4	0	29	1	11			0	0	1	0	1	0	0	0	1	1	0	0	0	0	0	0	0	0	0	0	0	0	0	0	0	0	0	0	0	0	0	1	0	1	0	0	0	1	1	0	0
4180955516	0	6	0	21	1	4			0	0	0	1	0	0	0	0	1	1	0	0	0	0	0	1	0	1	0	0	0	0	0	0	0	0	0	0	1	0	0	0	4	0	0	0	0	1	4	0	0
4181010778	1	12	1	57	1	45			1	1	1	0	0	0	0	0	1	1	0	0	0	1	0	1	0	1	0	1	1	0	1	0	0	0	0	1	0	1	1	1	0	0	0	0	0	3	2	0	0
4181203523	1	20	0	46	1	7			1	0	1	1	1	1	0	1	1	1	0	1	0	1	1	0	1	1	1	1	1	0	1	1	0	1	0	0	1	2	0	4	4	2	1	0	3	4	4	0	2
4181229032	0	10	1	30	1	15			0	0	1	0	0	0	0	0	1	1	0	1	0	0	0	1	1	1	0	1	0	0	0	0	0	1	0	0	1	0	0	3	0	0	0	0	0	3	3	0	1
4181609300	0	8	0	43	1	3			0	0	1	0	0	0	0	0	1	1	0	1	1	0	0	1	0	0	0	0	1	0	0	0	0	0	0	1	0	0	0	3	0	0	0	0	0	3	1	0	1
4181684270	1	19	0	51	1	1			1	1	1	1	1	1	0	0	1	1	1	1	1	1	1	0	1	0	0	0	0	1	1	1	1	0	1	0	0	3	2	2	3	1	3	0	0	2	2	1	2
4181987283	0	16	1	55	1	28			0	1	1	0	1	1	0	0	1	0	1	1	1	1	1	0	0	1	0	0	0	1	1	0	0	1	1	0	1	0	2	4	0	2	1	0	0	4	0	1	2
4182089326	1	8	0	24	1	7			0	0	1	1	0	1	0	0	1	0	0	0	0	0	0	1	0	1	0	1	1	0	0	0	0	0	0	0	0	0	0	2	1	0	1	0	0	2	0	0	0
4182413524	0	12	0	37	1	14			0	1	1	0	0	1	0	0	1	1	0	1	0	1	0	0	1	1	1	0	0	1	1	0	0	0	0	0	0	0	1	2	0	0	1	0	0	2	1	0	2
4182640626	1	9	1	35	1	22			0	0	1	1	0	0	0	0	1	1	0	0	0	0	1	0	1	1	0	1	0	0	1	0	0	0	0	0	0	0	0	4	2	0	0	0	0	3	3	0	0
4183437692	0	12	1	38	1	10			1	0	1	1	0	1	0	0	1	1	0	0	1	1	1	0	0	1	1	0	0	0	0	1	0	0	0	0	0	1	0	2	2	0	1	0	0	2	2	0	0
4184263648	0	19	0	26	1	7			0	1	1	0	1	1	0	0	1	1	1	0	1	1	1	1	1	1	0	1	1	1	1	0	0	0	0	1	1	0	1	2	0	1	1	0	0	2	2	1	0
4184617876	1	22	1	41	1	24			1	1	1	1	1	0	1	1	1	0	1	1	1	1	1	1	1	0	1	1	0	0	1	1	1	0	1	0	1	1	2	3	3	2	0	2	3	3	0	1	3
4184672515	0	13	0	36	1	7			1	1	1	0	1	0	0	0	1	0	0	1	0	1	0	0	1	0	0	0	0	1	1	0	1	0	1	0	1	1	1	3	0	1	0	0	0	1	0	0	1
4184942926	0	15	0	48	1	13			1	0	1	1	0	0	0	0	1	0	0	1	1	1	1	1	0	1	1	0	1	0	1	1	1	0	0	0	0	1	0	3	2	0	0	0	0	3	0	0	2
4185141616	1	15	1	23	1	5			1	0	1	0	0	1	0	0	1	1	0	1	0	1	1	1	1	1	0	1	1	0	0	0	0	0	0	1	1	1	0	2	0	0	1	0	0	2	2	0	1
4185649083	0	9	0	30	1	8			0	0	0	1	0	0	0	0	1	0	0	0	0	0	0	1	1	1	0	1	1	0	1	0	0	0	0	0	1	0	0	0	4	0	0	0	0	4	0	0	0
4186582828	0	17	0	37	1	3			0	1	1	1	1	1	0	0	1	1	0	0	0	0	1	0	1	1	0	0	1	1	1	1	0	1	0	1	1	0	1	2	2	1	1	0	0	1	1	0	0
4186916094	1	27	0	36	1	7			1	1	0	1	1	1	1	1	1	1	1	1	1	1	1	1	1	1	1	1	1	1	0	1	1	1	1	1	1	1	1	0	2	1	1	2	1	2	1	1	1
4186966796	0	7	1	18	1	4			0	0	0	1	0	0	1	0	0	0	0	0	0	1	0	0	1	1	0	1	0	0	0	0	0	0	0	0	1	0	0	0	1	0	0	3	0	0	0	0	0
4187033445	1	11	1	70	1	15			0	1	1	0	1	1	0	0	1	0	1	1	1	1	1	0	0	0	0	0	0	0	0	0	0	1	0	0	0	0	1	2	0	1	1	0	0	2	0	1	1
4187160247	1	19	0	28	1	5			0	1	1	1	1	1	0	0	1	1	0	1	0	1	1	1	1	0	1	0	0	1	1	1	0	0	1	1	1	0	2	3	1	1	1	0	0	2	2	0	2
4187218452	1	21	0	45	1	15			1	0	0	0	0	1	0	1	1	1	1	1	1	1	1	0	1	1	1	1	1	1	1	1	1	1	0	0	1	1	0	0	0	0	1	0	1	1	1	1	1
4187446621	0	21	1	39	1	17			1	1	1	1	1	1	1	1	1	1	0	1	1	1	0	1	1	1	1	1	1	0	1	0	1	0	0	0	0	1	2	2	4	1	1	4	4	4	3	0	3
4187458213	0	6	1	30	1	1			0	0	1	0	0	0	0	0	0	0	0	0	1	1	0	1	0	0	0	1	0	1	0	0	0	0	0	0	0	0	0	2	0	0	0	0	0	0	0	0	0
4187547099	1	14	1	64	1	15			0	0	1	0	1	1	0	0	1	0	0	1	1	1	1	1	0	1	0	0	0	1	1	0	0	1	0	0	1	0	0	4	0	1	1	0	0	4	0	0	2
4187722069	1	9	0	35	1	4			0	0	0	1	1	0	1	0	0	0	1	0	0	0	0	1	1	0	0	0	0	1	0	1	0	1	0	0	0	0	0	0	1	1	0	1	0	0	0	1	0
4188030274	1	21	0	46	1	4			0	1	1	0	1	0	0	1	1	1	1	1	0	1	1	0	1	1	1	1	1	1	1	1	1	1	1	0	0	0	1	1	0	1	0	0	2	1	1	1	1
4189265762	0	10	0	64	1	45			0	0	1	1	0	1	0	0	1	1	0	1	1	1	0	0	0	0	0	1	0	0	0	0	0	0	0	0	1	0	0	4	3	0	3	0	0	3	4	0	3
4189278587	0	16	0	53	1	7			0	1	1	0	1	1	1	0	1	1	1	1	1	1	1	1	0	0	0	0	1	0	0	1	0	0	0	1	0	0	3	3	0	2	3	2	0	3	3	3	3
4189425635	1	11	0	26	1	4			1	0	1	0	0	0	1	0	1	0	0	1	0	1	1	1	0	0	0	1	1	0	0	0	0	0	0	1	0	1	0	4	0	0	0	1	0	4	0	0	2
4189432582	0	19	0	26	1	8			0	1	1	1	1	1	1	1	1	1	0	1	1	1	1	1	1	1	0	0	1	1	0	1	0	0	0	0	0	0	2	4	2	4	1	1	3	4	3	0	3
4189473998	1	13	1	50	1	20			0	1	1	1	0	0	0	0	1	1	0	0	1	0	0	1	1	1	0	1	0	0	1	0	0	0	1	0	1	0	1	1	1	0	0	0	0	2	3	0	0
4189536386	1	23	0	45	1	6			1	1	1	0	1	1	0	1	1	1	1	1	0	1	1	0	1	0	1	1	1	1	1	1	1	1	1	0	1	1	1	1	0	1	1	0	1	1	1	1	1
4190009909	1	16	0	41	1	2			1	1	1	0	1	1	0	0	1	0	0	1	1	1	0	0	0	1	0	0	0	1	1	1	1	1	1	0	0	1	1	4	0	1	1	0	0	4	0	0	1
4190288132	0	12	1	25	1	1			0	0	1	0	0	0	0	0	1	1	0	0	1	0	0	1	1	1	1	1	1	0	0	0	0	1	0	0	1	0	0	2	0	0	0	0	0	1	3	0	0
4190564079	0	13	0	56	1	34			1	1	1	1	0	1	1	0	1	1	0	1	1	1	0	0	0	0	1	0	0	0	1	0	0	0	0	0	0	2	2	4	1	0	1	1	0	4	4	0	1
4190771505	0	10	0	29	1	7			0	1	1	1	0	0	0	0	1	0	0	0	0	1	1	1	1	1	0	0	0	0	0	0	0	0	0	0	1	0	3	4	3	0	0	0	0	3	0	0	0
4199473445	0	19	1	58	1	6			1	1	1	0	0	1	1	1	1	1	0	1	1	0	0	1	1	1	0	1	1	0	0	0	1	0	1	1	1	4	3	3	0	0	3	3	3	4	3	0	4
4199888926	1	22	1	35	1	15			1	1	1	0	1	1	0	0	1	1	1	1	1	1	1	0	1	1	1	1	1	0	1	1	1	0	1	1	0	1	1	2	0	1	1	0	0	2	2	1	1
4204257547	0	13	1	38	1	38			0	0	1	0	0	1	1	0	1	1	0	1	1	0	0	1	1	1	0	1	1	0	1	0	0	0	0	0	0	0	0	1	0	0	1	1	0	1	1	0	1
4217416439	1	7	0	49	1	27			0	0	1	0	0	0	0	0	1	1	0	1	0	0	0	0	1	0	0	0	0	0	0	0	1	0	0	1	0	0	0	2	0	0	0	0	0	2	2	0	3
4217441437	0	17	0	34	1	3			0	1	0	0	1	1	0	0	1	1	0	1	0	1	0	1	1	1	1	0	0	1	1	0	1	0	1	1	1	0	1	0	0	1	1	0	0	1	1	0	1
4217441640	0	9	0	58	1	3			0	1	0	1	1	0	0	0	0	0	0	0	0	0	0	1	0	1	0	1	1	0	0	0	0	1	0	1	0	0	1	0	1	1	0	0	0	0	0	0	0
4217449518	0	20	0	73	1	8			1	1	1	0	0	1	1	1	1	0	1	1	1	1	1	1	1	0	1	1	0	1	1	0	0	0	0	1	1	1	1	2	0	0	1	2	2	2	0	1	2
4217449750	1	16	0	35	1	35			1	1	1	0	1	0	0	0	1	1	0	0	0	0	1	1	1	1	1	0	1	1	0	1	0	0	1	0	1	1	1	4	0	1	0	0	0	4	4	0	0
4217474829	1	8	0	63	1	50			0	0	1	0	0	0	0	0	1	1	0	0	0	1	0	0	0	0	0	1	0	0	1	1	0	0	0	1	0	0	0	1	0	0	0	0	0	1	1	0	0
4217509094	0	12	1	47	1	40			0	1	1	0	0	1	0	0	0	1	0	0	0	1	1	0	1	0	1	0	0	1	1	1	0	0	0	1	0	0	1	1	0	0	1	0	0	0	1	0	0
4217522904	0	17	0	56	1	36			1	1	1	0	1	1	0	0	1	1	0	1	1	1	0	0	0	0	1	1	1	0	1	1	0	0	1	1	0	1	1	2	0	1	1	0	0	2	2	0	1
4217555904	0	5	0	67	1	18			0	0	1	0	0	0	0	0	1	0	0	1	0	1	0	0	0	0	0	0	0	0	1	0	0	0	0	0	0	0	0	3	0	0	0	0	0	4	0	0	2
4217625881	1	11	0	55	1	16			0	0	1	0	0	0	1	0	1	0	0	1	1	0	0	1	1	1	0	1	0	0	1	0	0	0	0	0	1	0	0	1	0	0	0	2	0	2	0	0	1
4217689539	0	18	1	47	1	12			1	1	1	1	1	0	0	0	1	1	0	1	1	0	0	1	1	1	0	1	1	0	1	0	0	1	1	1	0	1	1	4	1	1	0	0	0	4	1	0	3
4217703754	0	11	1	32	1	2			0	1	1	0	0	0	0	0	1	1	0	1	1	1	1	0	0	0	0	1	1	0	1	0	0	0	0	0	0	0	1	1	0	0	0	0	0	1	1	0	1
4217755149	1	15	1	68	1	2			0	1	1	1	0	1	0	1	1	1	0	0	0	1	0	1	1	1	0	1	1	0	0	0	1	0	0	1	0	0	2	4	4	0	1	0	4	4	3	0	0
4217796847	0	12	0	33	1	13			0	1	1	0	0	1	0	0	1	1	0	0	0	1	0	1	1	1	0	1	0	0	0	0	1	0	0	0	1	0	3	3	0	0	2	0	0	3	2	0	0
4217820573	0	12	1	52	1	3			0	1	0	0	0	0	0	0	1	0	1	1	1	1	0	1	1	0	0	1	0	1	1	0	0	0	0	0	1	0	4	0	0	0	0	0	0	2	0	1	4
4217823765	0	9	0	62	1	30			1	1	1	1	0	1	0	0	1	1	0	0	1	0	0	0	0	0	0	0	0	0	0	0	1	0	0	0	0	1	1	3	2	0	1	0	0	3	2	0	0
4217899658	1	8	1	55	1	35			1	1	0	0	0	0	0	0	0	0	0	0	0	0	1	1	0	1	0	0	1	0	1	1	0	0	0	0	0	1	1	0	0	0	0	0	0	0	0	0	0
4217899904	0	19	0	22	1	1			1	0	1	1	1	0	0	0	1	1	0	1	1	1	0	1	1	1	1	0	1	1	1	1	1	0	1	0	0	2	0	4	4	2	0	0	0	4	4	0	2
4217942927		23	0	27	1	2			0	1	1	0	0	0	1	1	1	1	1	1	1	1	1	1	1	1	1	1	1	1	1	1	1	0	0	1	1	0	1	3	0	0	0	3	3	2	2	1	2
4218057279	0	11	0	41	1	9			0	0	1	0	0	1	0	0	1	1	0	1	1	1	0	1	0	1	0	1	0	1	0	0	0	0	0	0	0	0	0	1	0	0	1	0	0	2	2	0	4
4218108736	1	16	0	48	1	10			0	1	1	0	0	0	0	0	1	1	1	1	1	1	1	0	1	1	1	1	1	0	1	0	0	0	0	0	1	0	1	2	0	0	0	0	0	2	2	1	1
4218495769	0	17	0	66	1	12			0	1	1	0	1	0	1	0	1	0	0	0	0	1	1	1	1	1	0	1	1	0	1	1	0	0	1	1	1	0	1	3	0	1	0	1	0	4	0	0	0
4218520523	1	11	0	32	1	17			1	0	1	1	0	0	0	0	1	1	0	0	1	1	0	0	1	1	0	1	0	0	1	0	0	0	0	0	0	1	0	2	1	0	0	0	0	2	1	0	0
4218687740	0	13	0	44	1	20			0	0	1	0	0	0	0	0	1	1	1	1	0	1	0	1	1	1	0	1	1	0	1	0	0	0	0	1	0	0	0	2	0	0	0	0	0	2	2	2	3
4219025068	1	13	0	53	1	1			0	1	0	1	0	0	0	0	0	1	0	1	0	0	0	1	1	1	0	1	1	0	1	1	0	1	0	0	1	0	1	0	3	0	0	0	0	0	2	0	1
4219050427	0	22	0	29	1	1			1	1	0	0	1	1	1	1	1	1	1	1	1	1	1	0	1	0	0	1	1	1	1	0	1	1	1	0	1	1	1	0	0	1	1	1	1	1	1	1	1
4219272015	0	3	0	57	1	40			0	0	1	0	0	0	0	0	1	1	0	0	0	0	0	0	0	0	0	0	0	0	0	0	0	0	0	0	0	0	0	2	0	0	0	0	0	2	2	0	0
4219503297	0	17	0	49	1	29			1	0	1	1	0	1	0	0	1	1	0	1	0	1	1	0	0	1	1	0	1	1	1	1	0	0	1	1	0	1	0	3	1	0	1	0	0	3	1	0	1
4219680605	0	21	0	52	1	14			0	1	1	1	1	1	0	0	1	1	0	1	1	1	0	1	1	1	1	0	1	1	1	1	0	0	1	1	1	0	2	2	2	1	1	0	0	2	2	0	2
4219930570	1	10	0	46	1	39			0	1	1	0	1	0	0	0	1	1	0	1	0	0	0	0	0	1	0	0	1	0	1	1	0	0	0	0	0	0	1	2	0	1	0	0	0	2	1	0	1
4219964767	0	12	0	51	1	24			0	1	0	1	1	0	0	1	1	1	0	0	1	0	0	0	1	0	1	0	0	0	0	0	1	0	1	0	1	0	4	0	4	4	0	0	4	4	4	0	0
4220407602	0	11	1	64	1	34			0	0	0	1	0	1	0	0	0	0	0	0	1	1	0	0	1	0	0	1	0	0	1	0	0	1	1	1	1	0	0	0	1	0	1	0	0	0	0	0	0
4220604659	0	6	0	75	1	30			0	0	0	0	1	0	0	0	1	1	0	0	0	0	1	0	1	1	0	0	0	0	0	0	0	0	0	0	0	0	0	0	0	1	0	0	0	1	1	0	0
4222876860	0	18	0	61	1	20			1	1	0	0	1	1	0	0	1	0	0	1	1	1	0	1	1	1	1	1	1	0	1	0	1	0	1	0	1	1	1	0	0	1	1	0	0	2	0	0	2
4227594943	0	6	0	53	1	11			0	0	1	0	0	0	0	0	1	1	0	0	0	0	1	0	0	0	0	0	0	0	1	0	0	0	0	0	1	0	0	1	0	0	0	0	0	2	1	0	0
4231703404	0	8	0	57	1	15			0	0	1	1	0	1	0	0	1	1	1	0	0	0	0	0	0	0	0	0	0	0	1	0	0	0	0	1	0	0	0	4	1	0	2	0	0	4	1	1	0
4233149754	0	22	0	35	1	23			1	1	1	1	1	1	1	1	1	1	1	1	1	1	0	0	1	0	1	1	0	1	1	0	1	1	0	0	1	2	1	4	2	2	2	2	2	3	2	1	3
4248709861	1	28	1	50	1	18			1	1	1	1	1	1	1	1	1	1	0	1	1	1	1	1	1	1	1	1	1	1	1	1	1	1	1	1	1	1	1	3	4	1	1	1	2	3	3	0	1
4264172286	0	7	0	33	1	20			0	0	1	0	0	0	0	0	1	1	0	0	0	0	0	0	1	1	0	1	1	0	0	0	0	0	0	0	0	0	0	4	0	0	0	0	0	4	4	0	0
4272289878	1	12	0	60	1	25			1	1	1	0	0	0	0	0	0	0	1	1	0	1	0	0	0	1	1	1	0	1	1	0	0	0	0	0	1	1	1	2	0	0	0	0	0	0	0	1	1
4288255058	0	16	0	75	1	9			0	1	0	0	1	0	0	0	0	0	0	1	1	1	1	0	0	1	1	1	1	1	1	1	0	1	1	0	1	0	1	0	0	1	0	0	0	0	0	0	1
4288820778		12	0	26	1	4			0	1	1	0	0	0	0	0	1	1	0	1	1	1	0	1	1	0	0	1	1	0	0	1	0	0	0	0	0	0	1	1	0	0	0	0	0	1	2	0	2
4292865458	0	9	1	37	1	18			0	0	0	1	1	1	0	0	1	0	0	1	1	0	1	0	0	0	0	0	0	0	0	0	0	0	1	0	1	0	0	0	1	1	1	0	0	1	0	0	1
4313480434	1	24	1	51	1	3			1	1	1	1	1	1	0	0	1	1	1	1	1	1	1	0	0	1	1	0	1	1	1	1	1	1	1	1	1	1	1	1	1	1	1	0	0	1	1	1	1
4317642914	1	19	0	40	1	20			1	0	1	0	0	1	0	0	1	1	1	1	1	1	0	0	1	1	0	1	1	1	0	1	1	1	1	0	1	2	0	4	0	0	3	0	0	2	2	2	2
4331046165	0	9	1	40	1	1			0	0	1	1	1	0	0	0	0	1	0	1	0	1	0	1	0	1	1	0	0	0	0	0	0	0	0	0	0	0	0	2	1	1	0	0	0	0	2	0	2
4332497730	0	13	0	35	1	1			0	0	1	0	1	1	0	1	1	1	0	0	0	0	0	0	0	1	0	1	1	0	1	0	1	1	0	0	1	0	0	1	0	1	1	0	1	2	1	0	0
4340617749	0	6	0	40	1	10			0	0	0	0	0	0	0	0	1	0	1	0	0	1	0	0	1	1	0	0	0	1	0	0	0	0	0	0	0	0	0	0	0	0	0	0	0	2	0	3	0
4347149467	1	19	1	61	1	13			1	1	0	0	1	1	0	0	0	1	1	1	0	1	0	1	1	1	1	1	1	0	0	0	1	1	1	1	1	1	1	0	0	1	1	0	0	0	1	1	1
4397598837	0	20	1	50	1	1			1	1	1	1	1	1	1	0	1	1	0	1	0	1	1	1	1	1	1	0	1	0	1	0	1	1	0	0	0	2	1	4	4	1	1	2	0	3	4	0	1
4422145601	0	21	0	43	1	1			1	0	1	0	1	1	1	0	1	1	1	1	0	1	1	1	1	1	1	0	1	0	0	1	1	1	1	0	1	2	0	3	0	1	1	1	0	4	2	1	1
4424559256	0	25	1	50	1	4			0	1	1	0	1	1	1	1	1	1	1	1	1	1	1	1	1	1	1	1	1	1	1	1	0	0	1	1	1	0	3	3	0	2	3	2	3	3	4	2	3
4424984935	1	16	1	54	1	28			0	1	1	0	1	0	0	0	1	0	1	1	0	1	1	1	1	1	1	1	1	0	0	0	0	0	0	1	1	0	2	3	0	2	0	0	0	3	0	1	2
4438409273	0	23	0	66	1	1			0	1	1	1	1	1	1	0	1	1	1	1	1	1	1	1	1	1	0	1	1	0	1	0	1	1	1	0	1	0	2	2	2	1	2	2	0	2	1	1	2
4445853014	0	12	0	35	1	12			0	1	1	1	0	0	0	0	0	1	1	1	1	1	0	0	0	0	1	0	0	0	1	1	1	0	0	0	0	0	2	4	4	0	0	0	0	0	3	4	4
4449138471	1	4	1	20	1	1			0	0	0	0	0	0	0	0	1	1	0	0	0	0	0	1	0	1	0	0	0	0	0	0	0	0	0	0	0	0	0	0	0	0	0	0	0	1	1	0	0
4455420939	1	8	1	65	1	48			0	1	1	0	0	0	0	0	1	1	0	0	0	1	0	1	0	0	0	0	0	0	1	0	0	0	0	1	0	0	1	1	0	0	0	0	0	1	1	0	0
4503763507	0	20	0	57	1	15			1	1	1	0	1	0	0	1	0	1	0	1	1	1	0	0	1	1	1	1	1	0	1	1	1	1	1	0	1	1	1	1	0	1	0	0	1	0	2	0	1
4547749336	0	9	1	65	1	4			0	1	0	0	0	0	0	0	0	0	0	0	0	1	0	1	0	1	0	1	1	1	0	0	0	1	0	0	1	0	1	0	0	0	0	0	0	0	0	0	0
4555518179	0	12	0	66	1	1			0	0	0	0	0	0	0	0	1	1	1	1	1	1	1	1	0	0	1	0	0	0	1	0	0	0	1	0	1	0	0	0	0	0	0	0	0	1	1	1	1
4561004715	1	27	0	51	1	15			1	1	1	1	1	1	0	1	1	1	1	1	1	1	1	1	1	1	1	1	1	1	1	1	1	1	1	0	1	2	2	2	2	2	1	0	2	2	2	1	2
4568321576	0	16	1	43	1	16			1	1	1	0	0	1	0	0	1	1	0	1	0	1	0	1	1	0	1	1	0	0	1	1	0	0	1	1	0	1	1	2	0	0	1	0	0	1	1	0	2
4749678143	1	14	0	41	1	23			0	1	1	0	0	1	0	0	0	1	0	1	1	1	1	1	1	1	0	0	1	0	0	0	0	0	0	1	1	0	1	3	0	0	1	0	0	0	2	0	2
4060145791	0	23	1	41	2				0	1	1	0	0	1	1	1	1	1	1	1	1	1	1	1	1	1	1	1	1	1	1	1	0	0	1	1	0	1	1	1						2	4		1
4070201619	1	7	1	59	2				1	0	0	0	0	1	0	0	0	1	0	1	1	1	0	0	0	0	0	0	1	0	0	0	0	0	0	0	0	1		1		1	1			1	1	1
4073334367	1	13	1	37	2				0	0	1	1	0	0	1	1	1	1	1	0	0	0	1	0	1	1	1	1	1	0	0	0	0	0	0	0	0		1	4		1				4			1
4075343731	1	18	0	53	2				0	1	1	0	1	1	1	0	1	1	0	1	0	1	1	0	0	1	1	1	1	1	0	0	1	1	0	0	1	1	1	2		2	1			3	2	1	1
4075345541	1	11	1	25	2				1	1	0	0	0	1	0	0	0	1	1	0	1	1	1	0	0	0	0	1	0	0	1	1	0	0	0	0	0	2	2	2		2	2	2	2	2	2	2	2
4075365877	1	15	0	50	2				1	0	1	1	0	1	0	0	1	1	0	0	0	1	1	0	0	1	1	1	1	0	1	0	1	0	0	1	0		1	4						2	4	3	2
4077421064	0	11	1	25	2				0	1	0	1	1	0	0	0	0	0	1	1	0	1	1	0	0	0	0	0	1	0	1	0	0	1	1	0	0		1	4			1		3
4077799714	0	17	0	25	2				1	1	1	1	0	1	0	0	1	1	0	1	1	1	1	0	0	1	1	0	1	1	0	1	0	0	0	1	0	1	1			1				2			2
4079595246	1	8	0	63	2				0	0	1	0	0	1	0	0	1	1	0	0	0	0	1	0	0	0	0	0	0	0	0	1	0	0	1	1	0	2		1			1						1
4080234249	1	5	1	62	2				0	0	0	0	0	0	0	1	1	0	0	1	1	0	0	1	0	0	0	0	0	0	0	0	0	0	0	0	0		1	4						4			3
4083220918	1	15	0	39	2				1	1	1	0	0	1	1	1	1	0	0	1	0	0	0	1	1	1	0	1	1	0	0	1	0	0	0	1	0	2	2	4			1			1	2	1
4083315475	1	17	0	20	2				1	1	0	1	1	1	0	0	1	0	0	1	0	1	0	1	0	1	1	1	1	1	1	0	1	0	1	0	0			4	3	1				3
4089971563	1	20	1	36	2				1	0	1	0	1	1	1	0	1	1	0	1	1	1	1	0	1	1	1	0	1	1	1	1	1	0	1	0	0	1		1			1					1	1
4090098157	1	5	0	40	2				0	0	1	0	0	0	0	0	1	1	0	0	0	0	0	0	0	0	0	0	1	0	0	0	0	0	0	1	0	1		1			1				1		2
4090536352	1	14	1	42	2				1	1	1	0	0	0	0	0	1	1	0	1	1	1	1	0	0	1	1	0	1	1	0	1	0	0	0	0	0	1								2	2	2
4092032314	1	15	1	32	2				1	0	1	0	1	1	0	0	1	1	1	0	0	1	1	1	0	1	0	1	1	0	1	1	0	0	0	0	0			1	1		1	1			1
4094903656	1	11	0	48	2				0	1	1	0	1	0	0	0	1	0	0	1	0	0	1	1	0	1	1	0	1	0	1	0	0	0	0	0	0	1	1	4	3					4	3	1
4096071037	1	25	1	56	2				1	1	1	0	1	1	0	0	1	1	1	1	1	1	1	1	1	1	1	1	1	1	1	1	1	1	1	1	0	2		3	2		2			3	2		2
4097660538	0	24	1	44	2				1	1	1	0	1	1	1	1	1	1	1	1	1	1	1	0	1	1	1	1	1	1	1	1	0	0	1	1	0	2	1	4	4		1	4	3	4	4		1
4099284167	1	15	0	26	2				0	1	1	0	0	0	0	0	1	1	1	1	1	0	1	1	1	0	0	1	0	0	1	1	0	1	1	0	0		1	4			1		3	3	4
4103011282	1	13	0	46	2				0	1	1	0	0	1	0	1	0	0	0	0	0	0	1	1	1	1	1	1	1	1	0	0	0	0	0	0	1	1	1	2		1	1				2		1
4105912028	1	12	0	41	2				1	1	0	0	1	0	0	0	1	0	0	1	1	0	0	0	1	0	0	1	0	1	1	0	1	0	0	1	0			3	3	2					2		2
4108101693	1	13	1	30	2				1	0	1	0	0	1	0	0	0	0	0	1	1	1	1	1	0	1	1	1	1	0	0	1	0	0	0	0	0		2	3		2		2	3	2	3		2
4108876624	0	10	0	25	2				0	1	1	0	0	0	0	0	1	0	0	1	1	0	1	0	0	0	1	0	0	1	0	1	1	0	0	0	0					1
4114479879	0	18	0	63	2				1	1	1	0	0	1	0	0	1	1	1	0	0	0	1	0	1	1	1	1	1	0	1	0	1	1	0	1	1		1	3			1				2		1
4145517885	1	12	0	30	2				0	0	1	1	1	0	0	0	1	0	0	0	0	0	0	1	1	1	0	1	1	0	1	0	0	1	0	0	1			4			1			2	1	1
4146890761	0	9	1	62	2				1	0	1	0	0	1	0	0	0	0	1	1	1	1	1	0	0	0	1	0	0	0	0	0	0	0	0	0	0	1	1	1		1
4147372960	1	14	1	65	2				1	0	1	0	0	1	0	0	0	1	0	1	1	0	0	1	1	1	0	1	1	0	1	0	0	1	1	0	0		1	1		1				1	1
4149893360	0	9	0	21	2				1	0	0	0	0	0	0	0	1	1	1	0	0	0	1	1	0	0	0	1	0	1	1	0	0	0	0	0	0												3
4161046235	1	9	0	22	2				0	0	1	1	0	1	1	0	0	1	0	0	0	0	1	0	0	1	0	0	1	0	0	0	0	0	0	1	0			4						4	2		4
4179245898	0	13	0	41	2				1	1	1	1	0	0	0	0	1	1	1	0	0	0	1	1	1	1	0	1	1	0	0	0	0	0	0	0	0		1	3						3	3
4179775941	1	15	1	50	2				1	0	1	1	0	1	0	0	1	1	0	1	0	1	1	0	0	1	1	1	1	0	1	0	0	0	0	1	0	1	1	3	3	1	1			1	3	1	1
4180896922	1	24	0	37	2				1	1	1	1	0	1	1	1	1	1	0	1	0	1	1	1	1	1	1	1	1	0	1	0	1	1	1	1	1	1		2			1			3	4
4181048872	1	10	1	34	2				0	1	1	0	0	1	0	1	1	1	0	0	0	0	0	1	0	1	0	1	1	0	0	0	0	0	0	0	0	4		4				4	4		4
4181342904	1	15	1	37	2				1	1	1	0	1	1	0	0	0	1	0	1	0	0	1	0	0	1	0	1	0	0	1	1	0	1	1	0	1			2	3					2	2	1	1
4181582703	0	15	0	52	2				0	0	1	1	1	0	0	0	0	1	0	1	0	0	1	1	1	1	1	1	0	0	1	0	0	1	1	0	1	1		2		1					1	1	1
4181836908	1	20	0	61	2				0	1	1	0	1	0	1	1	1	1	0	1	1	1	0	1	1	1	1	1	1	1	1	0	1	0	0	0	1					1							2
4182645968	1	6	0	21	2				0	0	0	0	1	0	0	0	0	0	0	0	0	0	0	0	1	1	0	0	0	0	1	0	0	1	1	0	0	1		3				1		1	2
4184926310	0	9	1	25	2				0	1	1	0	0	1	0	0	0	1	0	1	1	0	0	0	0	1	0	1	1	0	0	0	0	0	0	0	0	1	1	3		2	1	2	2	3	3	1	2
4185031908	0	16	1	33	2				0	0	1	0	0	1	0	0	1	1	1	0	1	1	1	1	1	1	0	1	1	1	1	1	0	0	0	0	0		2	3		2				3	3	2	2
4185698656	1	11	0	30	2				1	1	1	0	1	0	0	0	0	0	0	0	0	1	1	0	0	0	1	0	0	1	1	1	0	0	0	1	0	1					1			2	1	1
4186159895	0	14	0	33	2				0	1	1	0	1	0	0	0	1	1	0	0	0	1	1	0	1	1	1	1	1	0	1	0	0	0	1	0	0	2		4	4	2	3	2	3	4	4	3	4
4188333370	0	3	0	46	2				0	0	0	0	0	0	0	0	0	0	0	1	1	0	0	0	0	0	0	0	0	0	0	0	0	0	0	1	0									4
4189217442	1	6	0	37	2				0	0	1	0	0	0	0	0	1	1	0	1	0	0	0	1	0	0	0	0	0	0	0	0	0	1	0	0	0	1		2	1						3
4189266797	1	11	1	28	2				0	1	1	0	0	0	0	0	1	1	0	0	1	1	1	0	0	0	0	0	1	0	1	1	0	0	1	0	0		1	3			1	3	3	4			2
4189296963	1	21	0	31	2				1	1	1	1	1	1	0	0	1	1	1	1	0	1	1	1	1	1	1	1	1	0	1	1	0	0	1	0	0									2
4189514950	0	10	0	26	2				1	0	1	0	0	1	0	0	1	1	0	0	1	1	1	0	0	0	0	0	0	1	0	1	0	0	0	0	0			3	4				2	1	2
4192584418	1	13	0	20	2				1	0	1	0	0	0	1	1	0	1	0	0	0	1	1	0	0	1	0	0	1	1	0	1	1	0	1	0	0	1		4			1	4		4	4		1
4192761164	1	16	0	55	2				0	0	1	1	0	0	0	0	1	1	1	1	0	0	0	1	1	1	1	0	1	0	0	1	1	1	1	0	1	1	1	1		1	1			1	1	1	1
4203235562	1	14	1	44	2				1	0	1	0	1	0	0	0	0	1	1	1	0	0	0	0	1	1	1	0	1	0	0	1	0	1	1	1	0			2		1	1	2		2	1	1
4203244426	0	7	0	20	2				0	0	0	0	1	0	0	0	0	0	0	1	1	1	1	1	0	0	1	0	0	0	0	0	0	0	0	0	0							1	1
4203255761	1	9	1	48	2				1	0	1	0	0	0	1	0	1	1	0	0	0	0	0	1	0	0	0	0	0	0	1	0	0	1	1	0	0			3						2		1
4203367726	0	26	0	35	2				1	1	1	0	1	1	1	1	1	1	1	1	1	1	1	1	1	1	1	1	1	1	1	1	1	0	1	1	0												1
4203374138	1	18	1	33	2				0	1	1	0	1	0	0	0	1	1	1	1	0	1	1	1	1	1	1	1	1	0	0	0	1	1	1	0	0	2						2	2	2	2	1
4203588504	1	9	1	32	2				1	0	0	0	0	1	0	0	1	1	1	0	0	0	1	0	0	0	1	0	0	0	1	0	0	0	0	1	0	2	2	4	4			3	3	3	4
4203657454	1	25	1	42	2				1	0	1	1	1	1	1	1	1	1	1	1	1	1	1	0	1	1	1	1	1	0	1	1	1	1	1	1	0	1	1		1	1						1	1
4203775066	0	5	1	35	2				0	0	0	0	0	0	0	0	1	0	0	0	0	1	1	1	0	0	0	0	1	0	0	0	0	0	0	0	0			4				4		4	4
4204219909	1	9	1	23	2				1	0	1	1	0	0	0	0	0	1	0	0	1	1	1	0	0	0	0	0	0	0	1	1	0	0	0	0	0											1	1
4217127166	0	19	1	50	2				0	1	1	0	0	1	1	1	1	0	0	1	1	1	1	1	1	1	1	1	1	1	1	0	0	0	0	1	0			1	2					1	2
4222081505	0	2	0	19	2				0	0	0	0	0	0	0	0	1	0	0	0	0	0	0	1	0	0	0	0	0	0	0	0	0	0	0	0	0			4						4	3
4232961161	0	16	1	31	2				0	0	1	1	0	0	0	1	1	1	0	1	1	1	0	0	1	1	0	1	1	0	1	0	0	1	1	1	0						1						1
4242553921	0	18	0	62	2				1	0	1	0	0	1	1	0	1	1	0	1	1	1	1	1	1	1	1	0	1	0	1	1	0	1	0	0	0			4	4					4	4		2
4247213948	0	17	1	39	2				1	1	1	0	1	1	0	0	1	1	1	1	1	1	1	0	0	1	1	1	1	0	0	1	0	0	0	0	0						1						1
4258090341	1	18	0	27	2				0	0	1	0	1	1	1	0	1	1	1	1	0	1	1	1	1	1	1	1	1	0	0	0	0	1	1	0	0	1	1	3		1				3	3	1	1
4258091618	0	4	0	21	2				0	0	0	0	0	0	1	1	0	0	0	1	0	0	0	1	0	0	0	0	0	0	0	0	0	0	0	0	0		1			1	1
4258096955	0	11	0	20	2				0	0	1	0	0	0	0	0	1	0	1	1	1	1	1	1	1	0	0	0	0	0	1	0	0	0	0	1	0			2
4258098058	1	7	1	40	2				0	0	0	0	0	0	0	0	0	0	0	1	0	0	1	0	1	1	0	1	1	0	0	0	0	0	1	0	0	1		4	4	1	1			4	4
4258100376	1	15	1	36	2				1	0	0	0	0	0	1	1	1	1	1	1	1	1	1	1	1	0	1	1	0	0	0	1	0	0	0	0	0	1		2			1			2			1
4258113413	1	18	1	23	2				1	1	1	1	0	0	1	1	1	1	0	1	0	1	1	1	1	0	0	1	0	1	1	1	1	0	0	0	0			3				4		4	3
4258115769	1	18	1	30	2				1	1	0	1	1	0	0	0	0	0	1	1	1	1	1	1	1	1	0	1	0	0	1	1	0	1	1	0	1			1						1	2		2
4258127115	1	5	1	31	2				0	0	1	0	0	0	1	0	1	1	0	1	0	0	0	0	0	0	0	0	0	0	0	0	0	0	0	0	0	1				1					3
4258127731	1	4	1	31	2				0	0	0	0	0	0	0	0	0	0	1	1	0	1	1	0	0	0	0	0	0	0	0	0	0	0	0	0	0	1		2		1	1	2		2	2		2
4258148276	0	6	1	24	2				0	0	1	1	0	0	0	0	1	1	0	1	0	0	0	0	1	0	0	0	0	0	0	0	0	0	0	0	0			1
4258153445	1	7	0	22	2				0	0	1	0	0	0	0	0	1	1	0	1	0	1	1	0	0	0	0	0	0	0	1	0	0	0	0	0	0											1
4258175856	1	7	0	36	2				0	0	0	0	0	1	0	0	0	0	0	1	0	1	0	0	0	1	0	1	1	0	0	0	0	1	0	0	0	1	1
4258177393	1	11	0	23	2				0	0	1	1	0	0	0	0	1	1	0	1	1	0	0	1	1	1	0	0	1	0	0	0	0	0	0	1	0										2
4258193551	1	4	0	30	2				0	0	0	0	0	1	0	0	0	0	0	1	0	1	0	0	0	0	0	0	0	0	0	0	0	0	0	1	0		1			1				1		1	1
4258194011	1	23	0	30	2				1	1	1	0	1	0	0	0	1	1	1	1	1	1	1	1	1	1	1	1	0	1	1	1	0	1	1	1	1			4						3	3	1	1
4258197348	1	6	1	30	2				0	1	0	0	1	1	0	0	0	0	0	1	0	1	1	0	0	0	0	0	0	0	0	0	0	0	0	0	0
4258230395	1	6	0	59	2				0	0	1	0	0	0	0	0	0	0	0	1	0	0	0	1	0	1	0	1	1	0	0	0	0	0	0	0	0		1						1
4258230988	1	19	0	35	2				1	0	1	1	1	1	0	0	1	1	0	1	0	1	1	1	1	0	0	1	1	0	1	1	1	1	1	0	0		3	4				3	3		4		3
4258254233	1	13	1	50	2				1	0	1	0	0	1	0	0	1	0	0	1	1	1	0	1	1	1	0	1	1	0	1	0	0	0	0	0	0	1		4	2		1			2	2	1	1
4258276615	1	7	0	25	2				0	0	1	0	0	0	1	0	1	1	0	1	0	0	0	1	0	0	0	1	0	0	0	0	0	0	0	0	0		1	3							3
4258293545	1	8	1	23	2				0	0	1	0	0	0	0	0	1	1	0	1	0	0	0	0	1	0	0	0	0	0	1	0	0	1	1	0	0		1	2						3
4258297166	1	7	1	25	2				1	0	0	0	1	0	0	0	0	1	0	1	1	0	1	0	1	0	0	0	0	0	0	0	0	0	0	0	0		1	2		1			1	2	1	1	1
4258371549	1	19	1	30	2				1	0	1	0	1	1	1	0	1	1	0	1	1	1	1	0	0	1	1	1	1	0	1	0	0	1	1	1	0	1					1			1
4258377636	1	2	0	23	2				0	0	1	0	0	0	0	0	0	0	0	1	0	0	0	0	0	0	0	0	0	0	0	0	0	0	0	0	0									2
4258390121	1	6	1	31	2				0	0	0	0	0	0	0	0	0	0	1	1	1	0	1	0	1	0	0	1	0	0	0	0	0	0	0	0	0	1		2	2				3	3		1	1
4258401131	1	5	1	47	2				1	1	0	0	0	0	0	0	0	0	0	1	0	1	0	0	0	0	1	0	0	0	0	0	0	0	0	0	0										3
4258411338	1	6	0	18	2				0	0	0	0	0	0	0	0	0	1	0	1	0	0	0	1	0	0	0	1	0	0	1	0	0	1	0	0	0	1		3			2	4		3	3
4258424893	0	12	1	34	2				0	1	0	0	1	0	0	0	1	0	1	1	0	1	1	0	1	0	1	1	0	1	1	0	0	0	0	0	0		1	4						4	4		1
4258426164	0	15	0	27	2				0	0	1	0	0	0	0	0	1	1	1	1	0	1	1	1	1	1	1	0	1	0	0	1	0	0	1	1	0		1									1
4258512058	1	2	1	31	2				0	0	0	0	0	0	0	0	0	0	0	1	0	0	0	0	1	0	0	0	0	0	0	0	0	0	0	0	0			2							2
4258529964	1	10	0	20	2				0	1	0	0	0	0	0	1	0	0	0	1	0	0	0	0	1	1	0	1	1	0	1	0	0	0	1	0	1	1		3			1	3	2		3
4258539550	1	15	0	24	2				0	1	1	0	0	0	1	1	0	1	0	1	0	1	0	1	1	1	0	1	0	0	0	1	1	0	1	1	0	1	1	2			1		2	2	2
4258598922	1	19	0	32	2				1	0	1	1	0	1	0	0	1	1	1	1	1	1	1	1	1	1	1	1	1	1	0	1	0	0	0	0	0			3							2
4258708005	0	6	1	25	2				0	1	1	0	0	0	0	0	0	1	0	0	1	0	0	0	0	1	0	0	1	0	0	0	0	0	0	0	0									1
4258712367	1	11	0	20	2				0	1	1	0	0	0	0	0	1	0	0	0	1	1	1	0	0	1	0	1	1	0	0	1	0	0	1	0	0			4						2	3		2
4258724891	0	17	0	34	2				0	1	1	0	1	0	0	1	1	1	1	1	0	0	1	0	1	1	1	1	1	0	1	0	0	1	1	0	0			3				4	4		2	1	1
4258740245	1	8	1	35	2				1	0	0	0	0	1	0	0	1	0	0	1	0	0	0	1	1	0	1	1	0	0	0	0	0	0	0	0	0			3	3	1				3	3
4258877243	1	6	0	37	2				0	0	0	0	0	0	0	0	1	0	0	1	0	1	0	1	0	0	0	1	1	0	0	0	0	0	0	0	0
4258977481	1	16	0	20	2				1	0	1	1	0	0	0	1	1	0	1	1	0	1	1	0	1	1	1	0	1	1	0	1	1	0	0	0	0	1	1				1						2
4259064373	1	3	0	30	2				0	0	0	0	0	1	0	0	0	1	0	0	0	0	0	0	0	0	0	1	0	0	0	0	0	0	0	0	0					1
4259106567	1	14	0	29	2				1	0	1	0	0	1	1	0	1	1	0	1	1	1	1	1	0	0	0	0	0	1	0	0	1	0	0	1	0		1	1			1	3			2		1
4259141051	0	8	0	33	2				0	1	1	0	0	0	0	0	1	1	0	1	0	1	0	0	0	0	0	0	1	0	0	0	0	0	0	1	0					1							1
4259320085	1	11	1	39	2				0	1	0	0	0	0	0	0	0	0	1	1	0	0	1	1	0	1	1	1	1	0	1	0	0	0	1	0	0
4259411600	1	6	1	23	2				0	0	1	0	0	0	0	0	0	1	0	1	1	0	0	0	0	0	0	1	0	0	0	0	1	0	0	0	0				4					2	4
4259415351	1	17	1	24	2				1	0	1	0	0	1	1	1	0	1	0	1	0	1	1	1	1	1	1	1	1	1	0	1	0	0	0	0	0	1					1				3		1
4259417145	1	17	0	50	2				1	1	1	0	0	1	0	1	1	1	0	1	0	1	1	1	0	1	1	1	1	1	0	1	0	0	0	0	0									2	1	1	1
4259629379	0	7	0	20	2				0	0	1	0	0	0	0	0	0	1	0	1	0	0	0	1	1	1	0	1	0	0	0	0	0	0	0	0	0			4							4
4259665182	0	7	0	37	2				0	0	0	0	0	0	0	0	1	0	0	1	0	0	1	0	0	1	0	1	1	0	1	0	0	0	0	0	0		1	1		1	2		3	1	2	1	1
4259698007	0	5	0	33	2				0	0	1	0	0	0	0	0	1	1	0	1	0	0	0	1	0	0	0	0	0	0	0	0	0	0	0	0	0		1	2							1
4259737117	1	12	1	26	2				0	0	1	0	0	0	1	1	0	1	1	1	1	1	0	0	0	0	1	1	1	0	1	0	0	0	0	0	0	1	1	2		1					2		1
4259744673	1	12	1	45	2				0	0	1	1	1	0	0	0	1	1	0	1	0	0	1	1	1	1	0	0	1	0	0	0	0	0	1	0	0	1	1				1
4259747236	1	4	1	40	2				0	0	0	0	0	0	0	0	0	0	0	1	1	0	0	1	0	0	0	1	0	0	0	0	0	0	0	0	0			4						3
4259792638	1	10	0	37	2				1	1	0	0	0	1	0	0	0	0	0	1	1	0	0	1	0	1	1	0	1	0	1	0	0	0	0	0	0			1			1				2		1
4259889483	1	9	1	26	2				0	0	0	0	1	0	0	0	0	0	0	1	0	0	0	1	1	1	0	1	1	1	0	0	0	1	0	0	0	2	2	3		1	3		3	4	3	1	3
4259936892	1	14	1	25	2				0	1	1	0	0	1	1	0	0	1	0	1	0	1	1	0	0	0	1	1	1	1	1	0	0	0	1	0	0	3	2	4	4	2	2	4	4	4	3	1	3
4259984278	1	8	1	51	2				0	0	0	0	1	0	0	0	0	0	0	1	1	0	1	0	1	1	1	0	0	0	0	0	0	1	0	0	0	1				1	1			1		1	1
4260023485	1	5	1	33	2				0	0	0	0	0	0	0	0	0	0	0	1	1	1	1	0	0	0	0	0	0	0	1	0	0	0	0	0	0			2		1							1
4260065876	1	8	0	21	2				0	0	0	1	0	0	0	0	1	1	0	1	1	0	1	0	0	0	0	0	0	0	1	0	0	0	1	0	0			1		1				1		1
4260099813	1	13	0	40	2				1	0	0	0	0	1	0	0	0	1	0	1	0	0	0	1	1	1	0	1	1	1	0	1	1	0	1	0	0	1	2	2		2	1	2	3	2	2	2	3
4260248251	1	12	1	36	2				0	0	0	0	0	0	0	0	1	1	1	1	1	1	1	0	1	0	0	0	0	1	1	0	0	1	1	0	0		1	2	3		1	2	2		2		1
4260359607	1	10	0	35	2				0	0	1	0	0	0	0	0	0	1	0	1	0	1	1	0	0	1	0	1	1	0	1	1	0	0	0	0	0			3			4			2	3		4
4260585693	1	20	0	25	2				0	1	1	0	1	1	0	1	1	1	1	1	1	1	1	0	1	0	1	0	0	1	1	1	1	1	1	0	0	1		4						4	3	1	4
4260680682	1	10	0	43	2				0	1	1	0	0	0	0	0	0	1	0	0	0	1	1	1	0	0	1	1	1	0	1	0	0	0	0	0	0			2		1				2			1
4260780131	1	16	0	60	2				1	1	1	0	1	0	0	0	0	1	0	1	0	1	1	0	1	1	1	1	1	0	1	0	0	1	1	0	0	1		3			1			3	2	1	2
4261941199	1	7	0	50	2				1	1	0	0	0	1	0	0	0	0	0	1	0	0	0	0	0	0	1	0	1	0	0	0	0	1	0	0	0			2						2
4262292883	1	6	0	20	2				0	0	1	0	0	0	0	0	1	0	0	1	0	1	0	0	1	0	0	1	0	0	0	0	0	0	0	0	0	1		3			1			3	2
4262445420	1	9	0	24	2				0	0	1	0	0	1	0	0	0	1	0	1	0	1	0	0	1	0	0	1	0	0	1	0	1	0	0	0	0			3		1				3			1
4265176082	0	21	1	49	2				1	1	1	0	1	1	0	1	1	1	1	1	1	1	1	1	0	1	1	1	1	0	1	1	0	0	1	0	0		3	3						3	3		2
4265458589	1	24	0	57	2				1	1	1	1	1	1	1	1	1	1	1	1	1	1	1	1	1	1	1	1	1	0	1	0	1	0	1	0	0	1	1	4		1	1				4	1	1
4284608996	1	18	0	39	2				1	0	0	0	1	1	0	0	1	0	1	1	1	1	1	0	1	1	1	1	1	1	1	1	0	0	0	1	0		1	1						3			1
4303854731	1	8	1	28	2				0	0	1	0	1	0	0	0	0	0	0	1	0	0	0	0	1	0	0	1	0	0	1	1	0	1	0	0	0
4304420341	1	9	1	28	2				0	0	1	0	1	0	0	0	1	0	1	0	0	1	1	0	0	0	0	1	0	0	0	1	0	1	0	0	0		2	3	1	1				4	3	2	2
4304453073	1	22	1	48	2				1	1	1	0	1	1	1	1	1	1	1	1	1	1	0	1	1	1	1	1	1	0	0	0	1	1	0	1	0	1				1		3	3	3
4306211390	1	19	0	28	2				0	1	1	1	0	1	1	1	0	1	0	1	1	1	0	1	1	1	1	1	1	0	1	0	0	1	0	1	0
4310318978	0	10	0	21	2				0	0	1	0	0	1	0	0	1	1	0	1	1	1	1	0	0	1	0	0	1	0	0	0	0	0	0	0	0				1								1
4321029287	1	15	0	30	2				1	0	1	0	0	0	0	0	1	1	1	1	1	1	1	1	1	0	1	1	0	1	0	1	0	0	0	0	0			2	2		1		4	1	2
4332206348	1	12	1	33	2				0	0	1	0	1	0	0	0	1	0	0	1	1	1	1	0	1	0	0	0	1	0	1	1	0	1	0	0	0			3	3	3					3		3
4379437610	1	21	1	30	2				1	0	1	0	0	1	0	0	1	1	1	1	1	1	1	1	1	1	1	1	1	0	1	1	1	1	1	0	0	1		3	4		2			4	4		3
4379451054	1	4	0	26	2				0	0	1	0	0	0	0	0	1	0	0	0	0	0	0	0	0	1	0	0	1	0	0	0	0	0	0	0	0		1	3			1		4	3	3
4379453510	0	13	1	40	2				1	0	1	0	0	1	0	0	1	1	0	0	0	0	0	1	1	1	0	1	1	0	1	0	0	1	0	0	1		2	3						1	1		2
4379457756	1	12	1	56	2				0	0	1	0	1	0	0	0	1	0	0	1	1	1	0	0	1	1	0	0	1	0	1	0	0	1	0	0	1		1	4	4		2	4	4	3	3	1	2
4379462573	0	13	0	39	2				0	1	1	0	0	0	0	0	1	1	0	1	1	1	0	1	1	1	0	0	1	0	0	0	1	0	1	0	0
4379466309	1	18	0	42	2				1	1	1	0	1	1	0	0	0	1	1	1	1	1	1	0	0	1	1	0	1	0	1	1	0	1	1	0	0	1					1			1		1	1
4379495979	1	6	0	18	2				0	1	1	0	0	0	0	0	1	0	0	1	0	0	1	0	0	0	0	0	0	1	0	0	0	0	0	0	0			4		1		3			3	1	1
4379517905	1	3	1	37	2				0	0	0	0	0	0	0	0	0	0	0	0	0	1	1	0	0	0	0	0	0	0	1	0	0	0	0	0	0		1	4	3	1	1		3	2			3
4379544295	1	19	0	33	2				0	1	1	1	1	0	0	0	1	1	1	1	1	0	1	0	1	1	1	1	1	0	1	1	1	0	0	0	1			2	1	1		2		1	3
4379562704	1	15	0	32	2				1	0	0	0	1	0	1	1	1	0	0	0	0	1	1	1	1	1	0	1	0	0	1	0	1	1	1	0	0	1	1	1			1			1	1
4379669280	0	6	1	32	2				0	0	0	0	0	0	0	0	0	0	0	0	0	1	1	0	1	0	0	0	0	1	0	1	1	0	0	0	0		2	3		2		3		2	3		2
4379676043	1	5	0	38	2				0	0	0	1	0	0	0	0	0	0	0	1	0	1	0	0	0	0	0	0	1	0	1	0	0	0	0	0	0		1	2	1		1	2	1	2	2	1	1
4379679500	1	9	0	46	2				0	0	1	1	0	1	0	1	1	1	0	0	0	0	0	1	1	1	0	0	0	0	0	0	0	0	0	0	0
4379719187	0	10	0	46	2				0	0	1	1	1	0	0	0	0	1	0	1	1	1	0	0	0	0	0	0	1	0	1	0	0	1	0	0	0
4379783705	0	11	0	38	2				1	0	1	1	0	1	0	0	1	1	0	1	1	1	0	0	0	0	0	0	0	0	0	1	1	0	0	0	0
4379810931	1	11	0	25	2				0	1	1	0	0	1	0	1	1	1	0	0	0	1	1	1	1	0	0	0	1	0	0	0	0	0	0	0	0
4379820544	0	13	0	52	2				0	1	1	0	0	0	0	0	1	1	0	1	0	1	0	0	1	1	1	1	1	0	1	0	0	0	0	0	1
4379820891	1	22	0	51	2				0	1	1	1	0	1	1	1	1	1	1	1	1	1	1	1	1	1	1	1	1	0	1	1	1	0	0	0	0
4379950443	0	0	0	25	2				0	0	0	0	0	0	0	0	0	0	0	0	0	0	0	0	0	0	0	0	0	0	0	0	0	0	0	0	0
4380097594	1	13	1	26	2				1	0	0	0	0	1	0	0	1	0	1	1	0	1	1	0	0	0	1	1	0	1	1	1	0	0	1	0	0
4380100252	1	18	1	29	2				0	0	1	0	1	0	1	0	0	1	1	1	0	1	1	1	1	1	0	1	1	0	1	0	1	1	1	1	0
4380127521	0	19	0	48	2				0	1	1	1	1	1	0	1	1	0	0	1	0	1	0	1	1	0	1	0	1	1	1	1	0	1	0	1	1
4380157749	0	14	0	19	2				0	0	1	1	1	0	1	0	1	1	0	0	1	0	0	0	1	1	0	1	1	0	0	0	0	1	1	1	0
4380236222	1	15	0	34	2				1	1	1	0	0	1	0	0	1	1	0	0	1	1	1	1	1	0	1	1	0	0	1	0	0	1	0	0	0
4380740087	0	20	0	51	2				0	1	1	0	1	0	1	0	1	1	0	1	1	1	0	1	1	1	1	1	1	1	0	1	0	1	0	1	1
4382067940	0	20	0	38	2				0	1	1	1	0	1	1	1	1	1	1	1	0	1	1	1	0	1	1	1	0	1	1	0	1	0	0	1	0
4033384868	1	2	1	7	3				0	0	0	0	0	0	0	0	0	0	0	0	0	0	0	0	0	1	0	0	0	0	0	0	0	0	0	1	0
4062258920	1	5	0	8	3				0	0	1	0	0	0	0	0	0	0	0	1	0	0	0	0	0	0	0	0	0	0	0	0	1	1	1	0	0			2									1
4085824399	1	8	0	17	3				0	0	1	1	0	0	1	0	1	0	0	0	0	0	0	1	1	0	0	1	0	0	0	0	0	0	0	1	0			4	4			4		4
4087469504	0	6	0	10	3				0	0	1	0	0	0	0	0	1	0	0	1	1	1	0	0	0	0	0	0	0	0	0	0	0	0	0	1	0			4						4			4
4096957829	0	10	0	6	3				1	0	1	1	0	0	0	0	1	0	1	0	0	1	1	1	0	0	0	0	0	0	0	1	0	0	0	1	0	1		2	1					1		1
4097578607	1	16	0	15	3				0	0	1	0	0	1	0	0	1	1	0	1	1	1	1	1	0	1	1	1	1	0	1	0	1	0	0	0	1			2			4			3	3		3
4154885146	1	8	0	23	3				0	0	1	0	0	1	0	0	1	1	0	0	1	1	0	0	0	1	0	0	0	0	0	1	0	0	0	0	0			4			1			3	4
4182636779	1	3	0	28	3				1	0	1	0	0	0	0	0	0	0	0	0	0	0	0	0	0	0	0	0	0	0	0	1	0	0	0	0	0	1		1
4189563359	1	17	0	39	3				1	1	1	1	0	1	0	0	1	1	1	1	1	1	1	0	0	0	1	0	0	1	0	1	1	0	1	0	0	2	3	3	3		2			3	3	3	3
4190593564	0	8	0	32	3				0	0	1	0	0	0	0	0	1	1	1	0	0	0	1	1	0	0	0	0	1	0	0	0	0	0	0	1	0			1						1	1	1
4199429735	1	21	0	20	3				1	1	1	0	0	0	0	0	1	1	1	1	1	1	1	0	1	1	1	0	1	0	1	1	1	1	1	1	1	1	2	2						3	3	1	3
4201077895	1	20	0	12	3				0	1	1	1	0	1	0	0	1	1	1	1	0	1	1	1	0	1	1	1	1	1	1	1	0	1	0	1	0		2	2	2		1			3	1	1	1
4203223039	1	13	0	7	3				0	1	1	0	0	0	1	0	1	1	0	1	1	1	1	0	0	0	1	0	0	0	0	0	1	0	1	1	0		1	1				1		4	1		2
4203842112	0	5	0	7	3				0	0	1	0	0	0	1	1	1	0	0	0	0	0	0	0	0	0	0	0	0	0	1	0	0	0	0	0	0			2				4	4	2
4204754284	0	11	0	7	3				0	0	1	0	0	1	0	0	1	1	0	1	1	1	0	0	1	0	0	1	0	0	0	0	1	0	0	1	0			1			1			1	1		1
4207312908	1	17	0	5	3				1	0	1	1	1	1	0	0	1	1	1	0	1	0	1	0	1	1	0	1	1	0	0	1	1	0	0	1	0	1		4	1	1	1			1	2	4
4247371183	1	22	0	11	3				1	0	1	0	1	1	0	0	1	1	0	1	1	1	1	1	0	1	1	1	1	1	1	0	1	1	1	1	1	1		2		2	2			2	2		2
4255213611	0	15	0	44	3				0	0	1	0	0	0	0	0	1	1	1	0	1	1	1	0	1	0	1	1	0	1	0	1	1	0	0	1	1			4						3	3	1
4258089397	0	2	0	1	3				0	0	0	0	0	1	0	0	0	0	0	0	0	0	0	1	0	0	0	0	0	0	0	0	0	0	0	0	0						1
4258093123	1	6	0	10	3				0	0	1	0	0	0	1	0	1	1	0	0	0	0	0	0	1	0	0	0	0	0	0	0	0	0	0	1	0			2				1		2	2
4258098727	1	5	1	11	3				0	0	1	0	0	0	0	0	1	0	0	0	0	0	0	1	1	1	0	0	0	0	0	0	0	0	0	0	0			1						1
4258101013	0	5	0	4	3				0	1	0	1	0	0	1	0	1	0	0	0	0	0	0	0	0	0	0	0	1	0	0	0	0	0	0	0	0		1		3			2		3
4258106386	0	16	0	6	3				1	0	1	1	1	1	0	0	1	1	0	1	1	0	1	0	1	1	1	0	1	1	0	1	0	0	0	0	0	1		3	1	1	1			3	2		1
4258121284	1	15	0	33	3				0	0	1	1	0	1	0	0	1	1	0	1	1	1	1	0	0	1	1	0	1	0	1	1	0	0	0	1	0			2	4		1			2	3		2
4258129184	0	6	0	11	3				0	0	1	0	0	0	0	0	0	1	0	0	0	0	0	1	0	1	0	1	1	0	0	0	0	0	0	0	0			1							1
4258142522	0	7	0	11	3				0	0	1	0	0	0	0	0	1	1	0	0	1	1	1	0	0	1	0	0	0	0	0	0	0	0	0	0	0			3						2	3
4258147323	1	18	0	11	3				0	1	1	0	0	1	0	0	1	1	0	1	1	1	1	0	1	1	1	0	1	1	1	1	0	0	1	1	0		1	2			1			2	2		4
4258163398	1	20	1	24	3				1	1	1	0	1	0	0	0	1	1	0	1	1	1	0	1	1	1	1	1	1	1	0	1	1	0	1	1	0	1	1	3		1				3	3		2
4258176998	1	7	0	4	3				0	0	1	1	0	1	0	0	1	1	0	0	0	0	0	0	0	0	0	0	0	1	1	0	0	0	0	0	0			3	4		3			4	2
4258191345	1	11	0	6	3				0	0	1	1	0	0	1	0	1	1	0	1	0	1	0	0	0	0	1	0	0	0	1	0	1	0	0	1	0			2	1			2		2	1		3
4258220900	1	8	0	12	3				0	0	1	0	0	0	0	0	1	1	0	0	0	0	0	1	1	0	0	1	1	0	0	0	0	0	1	0	0			2						3	2
4258228715	0	8	0	19	3				0	0	0	0	0	1	0	0	1	0	0	0	0	1	1	0	0	1	0	0	1	1	0	0	1	0	0	0	0						1			1
4258326826	0	8	0	9	3				0	1	1	1	0	0	0	0	1	1	0	0	1	1	0	0	0	0	0	0	0	0	0	1	0	0	0	0	0		1	1	1					1	1
4258420869	0	6	0	9	3				0	0	1	0	0	0	0	0	1	1	0	0	1	0	0	0	0	0	0	0	0	1	0	1	0	0	0	0	0			3						3	3
4258702976	0	4	0	9	3				0	0	0	0	0	0	0	0	0	0	0	0	0	0	0	0	1	1	0	1	1	0	0	0	0	0	0	0	0
4258779919	0	13	0	5	3				0	0	0	0	0	1	1	0	1	0	0	1	0	0	1	1	1	1	1	1	0	0	1	0	0	1	1	0	0						1	1		1			1
4259220766	1	3	0	7	3				0	0	1	0	0	0	0	0	1	1	0	0	0	0	0	0	0	0	0	0	0	0	0	0	0	0	0	0	0			3						3	3
4259686237	0	8	0	7	3				0	0	0	0	0	0	1	1	1	1	0	0	0	1	1	0	0	0	0	0	1	0	0	0	0	0	1	0	0							1	3	3	3
4259773539	1	17	0	5	3				0	0	1	0	0	0	1	0	1	1	0	1	1	1	0	1	0	1	1	1	1	1	1	0	1	0	1	1	0			1				1		1	1		1
4259873312	0	8	0	1	3				0	0	1	0	0	1	0	0	1	1	0	0	1	0	0	0	0	0	0	0	1	0	0	0	0	0	0	1	1			1			1			1	1
4259987635	1	4	0	8	3				0	0	0	0	0	0	0	0	1	0	0	0	0	0	0	0	0	1	0	0	0	0	0	0	1	0	0	1	0									1
4260031395	0	14	0	14	3				0	0	0	0	0	0	0	0	0	0	0	1	1	1	1	1	1	1	0	1	1	1	1	1	0	1	0	1	0												2
4260429579	1	20	0	6	3				0	1	0	0	1	1	0	0	1	1	0	1	1	1	1	0	1	1	1	0	1	1	1	1	1	1	1	1	0		1			1	1			3	2		1
4260663793	0	11	0	7	3				1	0	1	0	0	0	1	0	1	0	0	0	1	1	1	1	0	0	1	0	1	1	0	0	0	0	0	0	0	2		2				1		4
4260914813	1	10	0	5	3				0	0	0	0	0	1	0	0	1	1	0	1	1	0	1	1	0	1	1	0	0	0	0	1	0	0	0	0	0						1			2	2		1
4263177728	0	16	0	18	3				0	1	1	0	1	0	0	0	1	1	1	1	1	1	1	0	0	0	1	0	1	1	0	1	0	1	0	0	1		1	3		1				3	2	4	2
4263183160	1	3	0	3	3				0	0	1	0	0	0	0	0	0	0	0	0	1	0	0	0	0	0	0	0	0	0	0	0	0	0	1	0	0			1
4275988613	0	8	0	10	3				1	1	0	0	0	1	0	0	0	0	0	0	1	1	1	0	0	0	1	0	0	0	0	1	0	0	0	0	0	1	1				1
4303868938	1	15	0	14	3				1	1	1	0	0	0	0	0	1	1	1	0	1	1	1	0	0	0	1	0	0	1	1	1	0	1	1	0	0	2	1	3						3	1	1
4317040844	1	18	0	21	3				0	1	1	0	0	0	0	0	1	1	0	0	0	1	1	1	1	1	1	1	1	0	1	1	1	0	1	1	1		2	2						2	2
4374398158	0	7	0	5	3				0	1	1	0	0	0	0	0	1	1	0	1	0	0	0	0	0	1	0	0	1	0	0	0	0	0	0	0	0		1	3						1	2		1
4377238976	0	6	0	5	3				0	0	0	1	0	1	0	0	0	0	0	1	1	1	0	0	0	0	0	0	1	0	0	0	0	0	0	0	0				1		1						1
4379432663	0	11	0	5	3				0	1	1	0	0	1	0	0	1	1	0	1	1	1	0	0	0	1	1	0	1	0	0	0	0	0	0	0	0		1	1			1			1	3		1
4379479790	1	12	0	7	3				0	0	1	0	0	1	0	0	1	1	0	0	1	1	1	1	1	1	0	0	1	0	0	0	0	0	0	1	0			3			1			3	2
4379482903	1	20	0	14	3				0	1	1	0	0	0	1	1	1	1	1	1	1	1	1	1	1	1	1	1	1	1	1	1	0	0	0	0	0		2	4				3	3	4	4	1	1
4379483518	0	11	0	10	3				1	0	1	0	0	1	0	0	1	1	0	0	0	0	1	0	0	1	0	0	1	1	0	1	0	0	0	0	1	1		1			1			1	1
4379494268	1	25	0	39	3				1	1	1	1	1	1	1	1	1	1	1	1	0	1	1	1	1	1	1	1	1	1	1	1	0	1	1	0	0	2	3	4	4	2	2	4	4	4	4	2	3
4379505933	1	3	0	15	3				0	0	1	0	0	0	0	0	1	0	0	0	0	0	0	0	0	0	0	0	0	0	0	0	0	1	0	0	0			2						1
4379522986	1	5	0	3	3				0	0	1	0	1	0	0	0	1	1	0	0	0	0	0	0	0	0	0	0	1	0	0	0	0	0	0	0	0			1		1				1	1
4379609207	0	13	0	11	3				0	0	1	0	0	0	0	0	1	1	1	1	1	1	0	0	1	1	0	0	0	1	1	1	0	0	1	0	0			4						4	4	2	1
4379618409	0	1	0	18	3				0	0	0	0	0	0	0	0	0	0	0	0	0	0	0	0	0	0	0	0	0	0	1	0	0	0	0	0	0
4379818197	0	15	0	17	3				1	0	1	1	1	0	0	0	1	1	0	1	1	1	0	1	0	0	1	1	1	0	0	1	0	0	0	1	0	1		4	4	1				3	3		3
4380244656	1	9	0	24	3				0	0	1	0	0	0	0	1	1	1	0	0	0	0	1	0	1	1	0	1	1	0	0	0	0	0	0	0	0			3					2	3	3
4380511114	0	8	1	8	3				0	0	1	0	0	0	0	0	0	1	0	0	0	0	0	0	0	1	0	0	1	0	1	1	1	0	1	0	0			2							2
4380669677	1	16	0	3	3				1	1	1	0	0	1	1	1	1	1	0	1	1	1	0	0	1	0	0	0	0	1	0	1	1	0	0	1	0	2	3	2			2	2	3	2	2		3
4382861471	1	25	0	12	3				1	1	1	0	1	0	1	1	1	1	0	1	1	1	1	1	1	1	1	1	1	1	1	1	1	1	1	1	0	2	2	2		2		3	3	2	2		2
4749248063	1	23	0	27	2				1	0	1	1	1	1	1	1	1	1	1	1	1	1	0	1	1	1	1	1	1	0	0	1	1	0	1	1	0
4647519991	1	7	1	26	2				1	0	1	0	0	0	0	0	1	0	0	1	0	0	0	0	0	1	0	0	1	1	0	0	0	0	0	0	0
4561351082	0	18	1	30	2				0	0	1	0	0	1	0	0	1	1	1	1	0	1	1	1	1	1	0	1	1	1	1	1	1	1	0	0	0
4554278487	1	14	0	21	2				0	0	1	0	0	0	0	0	1	1	0	0	1	1	1	0	1	1	0	0	1	1	1	1	0	0	1	1	0
4538160639	0	12	0	34	2				0	1	0	0	1	1	0	0	0	1	0	0	1	1	1	0	0	1	0	1	0	0	1	0	0	1	1	0	0
4429150249	1	14	0	18	2				0	0	1	0	0	1	1	1	1	1	0	0	0	1	1	0	0	0	1	1	1	1	1	0	1	0	0	0	0
4424449464	1	3	0	42	2				0	0	0	0	0	1	0	0	0	1	1	0	0	0	0	0	0	0	0	0	0	0	0	0	0	0	0	0	0
4418499151	1	19	1	25	2				0	1	1	1	0	0	1	1	1	0	1	1	1	1	1	0	1	1	0	1	1	1	1	1	0	0	0	1	0
4404789788	0	7	0	19	2				0	0	0	0	0	0	0	0	1	0	0	0	0	0	1	0	0	1	1	0	1	0	1	1	0	0	0	0	0
4393995221	0	29	1	30	2				1	1	1	1	1	1	1	1	1	1	1	1	1	1	1	1	1	1	1	1	1	1	1	1	1	1	1	1	1
4393370164	1	14	1	25	2				0	0	1	0	0	1	1	1	1	1	0	0	1	1	0	1	0	1	0	1	1	0	0	0	1	1	0	0	0
4391175387	1	8	0	30	2				0	0	1	0	0	1	0	0	1	1	0	1	0	0	0	1	0	0	0	1	1	0	0	0	0	0	0	0	0
4384965695	1	18	0	32	2				1	1	1	0	0	1	0	1	1	0	0	1	1	1	0	1	0	1	0	1	1	1	1	0	0	0	1	1	1
[truncated: 17 more columns]
